# Supplementary material for: Plant-produced recombinant cytokines IL-37b and IL-38 modulate inflammatory response from stimulated human PBMCs
Source: Sci Rep. 2022 Nov 14;12:19450. doi: 10.1038/s41598-022-23828-z (PMC9663505; doi:10.1038/s41598-022-23828-z)
Supplement: Supplementary file 1 — Supplementary Information 1. [file 41598_2022_23828_MOESM1_ESM.xls]

## Sheet: All Donors Data
Donor 1
		GM-CSF			IFNg			IL-1a			IL-1b			IL-6			IL-8			IL-10			IL12P70			IL-17A			IL-22	TNFa	Total Events	TNFa
	Sample	Mean	STDEV	%CV	Mean	STDEV	%CV	Mean	STDEV	%CV	Mean	STDEV	%CV	Mean	STDEV	%CV	Mean	STDEV	%CV	Mean	STDEV	%CV	Mean	STDEV	%CV	Mean	STDEV	%CV	Mean	STDEV	%CV	Mean	STDEV	%CV
	Media	#DIV/0!	#DIV/0!	#DIV/0!	0.614747	0.328618	53.4558	#DIV/0!	#DIV/0!	#DIV/0!	9.25128	2.11193	22.8285	63.8891	13.6734	21.4017	6750	1290.8	19.1229	13.9474	0.665935	4.7746	1.81778	#DIV/0!	#DIV/0!	1.65447	0.44182	26.7046	#DIV/0!	#DIV/0!	#DIV/0!	230.636	340.582	147.671
	LPS 150pg/mL	808.229	165.629	20.4928	216.418	16.9253	7.82066	1497.96	121.728	8.12623	4437.98	272.6	6.14244	22307.8	3028.46	13.5758	24871.4	5120.72	20.5888	3301.37	280.677	8.50185	5.53495	1.73884	31.4156	7.83367	1.60637	20.506	48.6125	7.73392	15.9093	5099.53	1382.34	27.1072
	LPS 300pg/mL	596.823	40.4956	6.78518	137.909	31.2202	22.6383	1394.35	126.523	9.07394	4279.25	306.613	7.16512	22367.3	3006.01	13.4393	24353.9	10059.7	41.3065	4096.31	265.109	6.47189	7.43085	6.93664	93.3493	7.53931	1.65659	21.9727	51.024	8.59903	16.8529	4134.23	1058.78	25.61
	PHA 5ug/mL	460.589	2.75913	0.599044	1967.53	375.519	19.0858	1229.17	117.627	9.5696	4082.07	568.258	13.9208	20746.7	2560.41	12.3413	14545.8	616.267	4.23674	4189.82	99.6816	2.37914	9.40237	3.72971	39.6678	212.981	26.3929	12.3921	48.2737	1.9131	3.96304	4628.23	407.947	8.81431
	PHA 10ug/mL	376.799	94.7923	25.1572	7779.51	3753.51	48.2487	1580.37	276.298	17.4831	5270.37	804.247	15.2598	20920.7	2780.11	13.2888	19348.4	6158.33	31.8286	5954.18	823.189	13.8254	28.3168	8.53522	30.1419	295.683	11.9553	4.04328	42.8254	1.53421	3.58248	8913.14	976.886	10.9601
	LPS 150pg/mL+ IL-37B 1ng/mL	409.145	87.6503	21.4228	104.488	19.1682	18.3449	1149.84	110.21	9.58477	3668.44	213.517	5.82038	22038	301.442	1.36783	19651.9	5655.82	28.7801	3156	47.0721	1.49151	7.5957	2.67694	35.2429	8.68777	2.47146	28.4475	31.6569	11.9615	37.7847	4213.92	683.494	16.2199
	LPS 150pg/mL+ IL-37B 10ng/mL	632.4	183.263	28.9789	98.61	35.8592	36.3647	1155.93	285.883	24.7317	3684.98	744.047	20.1913	20397.7	3313.09	16.2425	18804.1	4795.6	25.503	2768.69	385.919	13.9387	4.01966	0.299245	7.44453	5.44321	1.22923	22.5827	21.934	7.12576	32.4873	2811.88	1269.27	45.1396
	LPS 150pg/mL+ IL-37B 100ng/mL	975.31	167.758	17.2005	227.932	191.206	83.8875	1327.47	130.373	9.8212	4047.15	361.463	8.93129	23547.1	429.836	1.82543	29118.2	1383.35	4.75079	2708.97	132.751	4.90042	15.4807	5.80278	37.484	6.13434	0.982336	16.0137	41.9252	1.80312	4.30081	5150.38	1298.1	25.204
	LPS 300pg/mL+ IL-37B 1ng/mL	560.681	18.1031	3.22877	68.9647	12.5596	18.2117	1364.95	49.2326	3.60693	4431.69	60.1766	1.35787	22680.8	1070.55	4.72009	23441.2	7670.32	32.7215	3308.19	93.2239	2.81798	7.9135	3.6614	46.2677	5.29479	0.957981	18.0929	42.5753	7.78419	18.2833	3932.81	329.644	8.3819
	LPS 300pg/mL+ IL-37B 10ng/mL	827.672	144.493	17.4578	142.493	46.053	32.3194	1528.59	162.348	10.6207	4566.33	321.075	7.03136	22417.4	2418.44	10.7882	23125.5	4712.52	20.378	4129.99	392.675	9.50789	7.39067	3.84553	52.0323	5.37841	0.352886	6.56116	34.4454	6.51231	18.9062	5193.46	1604.48	30.8942
	LPS 300pg/mL+ IL-37B 100ng/mL	983.37	56.1651	5.71149	170.927	59.4347	34.7721	1733.43	102.975	5.94051	4748.16	194.711	4.10077	24379.4	304.021	1.24704	29927.2	490.905	1.64033	3170.85	252.69	7.96917	6.3355	1.99439	31.4797	6.29197	0.130477	2.07371	41.2009	5.5062	13.3643	4478.19	1861.98	41.5788
	LPS 150pg/mL+ IL-38 1ng/mL	438.212	30.0469	6.85671	66.1608	19.4754	29.4365	1114.46	133.051	11.9386	3479.24	102.538	2.94715	19887.1	2296.67	11.5486	15225.6	1513.03	9.93737	3022.5	360.64	11.9318	5.29676	1.85917	35.1	6.21045	0.938064	15.1046	16.4408	10.7044	65.1085	3983.1	287.281	7.21251
	LPS 150pg/mL+ IL-38 10ng/mL	761.148	172.248	22.63	223.016	114.213	51.2129	1273.4	155.435	12.2063	4164.38	379.111	9.10366	22209.9	837.841	3.77237	22889.5	4852.61	21.2002	3005.71	125.383	4.17151	4.78115	0.999722	20.9097	6.20709	1.14235	18.4039	28.5879	4.13954	14.48	3681.02	1129.66	30.6887
	LPS 150pg/mL+ IL-38 100ng/mL	872.049	89.4063	10.2524	80.7837	31.3407	38.7958	1387.43	103.16	7.43534	4070.34	68.7162	1.68822	22925.2	1329.61	5.79975	26400.8	7628.78	28.896	2353.33	188.868	8.02556	5.29813	1.79501	33.88	6.05883	0.949835	15.6769	26.6207	20.0745	75.4094	4613.22	1033.2	22.3965
	LPS 300pg/mL+ IL-38 1ng/mL	616.548	165.261	26.8043	117.038	62.4149	53.3287	1466.38	231.152	15.7634	4613.51	347.382	7.52967	23017.5	1821.73	7.91455	22253.8	4619.51	20.7583	4243.52	513.071	12.0907	7.24161	6.28817	86.8339	5.29058	1.16843	22.0851	30.4052	8.71332	28.6573	1675.32	722.548	43.129
	LPS 300pg/mL+ IL-38 10ng/mL	667.815	218.904	32.7792	102.752	42.9559	41.8054	1413.2	258.927	18.322	4614.24	937.914	20.3265	22279.5	548.622	2.46245	27847.1	5915.82	21.2439	4400.05	521.03	11.8414	7.5975	2.5223	33.1991	4.83475	0.538267	11.1333	33.4413	14.7659	44.1548	3549.43	2370.52	66.7862
	LPS 300pg/mL+ IL-38 100ng/mL	929.663	75.0322	8.0709	135.411	80.2897	59.2935	1546.68	221.456	14.3181	4892.38	196.606	4.0186	21072.8	3842.67	18.2352	18883.3	10041.3	53.1755	2818.76	303.813	10.7783	9.94242	4.80719	48.3503	6.04672	1.59315	26.3473	52.095	#DIV/0!	#DIV/0!	4246.29	2271.27	53.4883
	PHA 5ug/mL+ IL-37B 1ng/mL	422.409	77.4645	18.3388	2149.63	1439.36	66.9583	1179.54	176.048	14.9252	3880.25	570.882	14.7125	22662.1	750.928	3.31359	22344.6	3647.03	16.3217	4219.18	700.323	16.5986	9.57642	4.39416	45.8852	195.781	43.8475	22.3962	24.5378	14.3669	58.5501	4873.18	2668.32	54.7552
	PHA 5ug/mL+ IL-37B 10ng/mL	503.061	34.4157	6.84126	1257.83	277.944	22.0971	1156.18	109.679	9.48633	3768.16	427.165	11.3362	22645.5	2935.79	12.9641	25023.2	6750.58	26.9772	4884.15	689.252	14.112	6.71841	0.959312	14.2788	229.691	36.8695	16.0517	38.8893	11.4364	29.4077	5035.68	309.15	6.13919
	PHA 5ug/mL+ IL-37B 100ng/mL	830.114	137.697	16.5878	848.811	319.894	37.6873	1083.48	176.845	16.322	3632.34	310.641	8.55209	20572.9	2712.24	13.1835	17344.2	8032.35	46.3114	3086.44	395.1	12.8012	6.45998	3.51072	54.3457	229.872	28.4924	12.3949	17.8199	#DIV/0!	#DIV/0!	3318.49	336.308	10.1344
	PHA 10ug/mL+ IL-37B 1ng/mL	304.694	99.7229	32.7289	7677.65	2890.66	37.6504	1664.89	266.853	16.0283	5612.73	797.115	14.2019	23617.8	445.331	1.88558	27889.5	3782.72	13.5633	6711.93	458.545	6.83179	20.0969	5.94168	29.5652	300.945	12.83	4.26322	34.5702	8.88776	25.7093	5720.63	2314.43	40.4576
	PHA 10ug/mL+ IL-37B 10ng/mL	341.828	110.322	32.2741	3207.06	547.003	17.0562	1177.64	160.103	13.5953	4339.66	338.576	7.80189	19394.2	3364.98	17.3504	17665.8	12213.1	69.1345	7003.39	447.71	6.39276	11.9422	3.18558	26.675	335.657	89.32	26.6105	32.2865	#DIV/0!	#DIV/0!	3658.17	1124.38	30.7362
	PHA 10ug/mL+IL-37B 100ng/mL	666.933	110.721	16.6015	5403.74	3579.8	66.2466	1603.21	297.944	18.5842	5100.19	578.373	11.3402	23761.5	439.077	1.84785	24612.7	6714.29	27.2798	6153.67	438.226	7.12138	19.6518	4.94273	25.1515	343.327	36.7884	10.7153	39.914	13.7912	34.5524	7142.91	1719.32	24.0703
	PHA 5ug/mL+IL-38 1ng/mL	247.708	55.1318	22.2567	451.874	309.099	68.4038	908.637	105.13	11.5701	3094.47	319.444	10.3231	23451.6	3792.75	16.1727	15285.4	3842.93	25.1413	5325.03	639.673	12.0126	6.9399	3.10484	44.7389	157.387	24.86	15.7954	47.8747	3.45566	7.21815	3927.87	870.764	22.1688
	PHA 5ug/mL+IL-38 10ng/mL	498.854	105.04	21.0562	282.304	81.1691	28.7524	929.834	86.2022	9.27071	3022.19	405.633	13.4218	25272.8	763.579	3.02135	17682.2	2417.53	13.6721	4770.71	130.529	2.73605	8.94654	2.39748	26.7979	202.588	41.457	20.4637	66.5162	17.9243	26.9473	3732.49	798.122	21.3831
	PHA 5ug/mL+ IL-38 100ng/mL	813.976	128.88	15.8334	583.073	270.093	46.3223	1093.62	120.57	11.0248	3562.18	416.341	11.6878	23491.8	2759.24	11.7455	17386.8	2538.84	14.6021	3517.61	542.927	15.4346	11.2433	2.78495	24.7699	184.287	19.3932	10.5233	43.0076	11.3418	26.3716	3600.33	596.226	16.5603
	PHA 10ug/mL+IL-38 1ng/mL	263.701	84.7569	32.1413	1423.45	107.281	7.53667	1141.92	131.48	11.514	4205.9	198.294	4.71467	23392.6	3642.1	15.5695	19041.8	6575.6	34.5325	6034.39	876.023	14.5172	10.2402	3.76955	36.8114	224.344	28.0762	12.5148	50.4778	8.06867	15.9846	2285.75	710.78	31.0962
	PHA 10ug/mL+ IL-38 10ng/mL	324.283	9.75641	3.00861	899.052	28.6426	3.18587	1021.95	33.0138	3.23046	3528.76	185.357	5.25276	23155.3	2629.45	11.3557	14639.1	1377.52	9.40984	7110.18	724.372	10.1878	9.80789	2.44519	24.9309	237.723	12.1233	5.09975	39.761	8.96815	22.5552	5126.03	860.434	16.7856
	PHA 10ug/mL+ IL-38 100ng/mL	711.531	147.631	20.7483	2551.41	289.866	11.361	1713.69	161.693	9.43541	5415.88	503.296	9.29297	24749.1	715.943	2.8928	19726.9	755.551	3.83005	5982.53	442.3	7.39319	29.1136	7.74699	26.6095	284.363	36.5726	12.8612	57.128	5.78096	10.1193	8186.51	3897.49	47.6087
	LPS 150pg/mL+ IL-37B+IL-38 10ng/mL	859.773	72.3299	8.41268	64.6812	8.47187	13.0979	1245.45	132.694	10.6543	3767.68	297.107	7.88568	23399.1	1229.29	5.25359	16701.3	2006.21	12.0122	3088.96	146.524	4.74346	8.93507	2.92665	32.7547	5.8071	0.23228	3.99993	43.8874	7.32055	16.6803	3992.43	311.406	7.79992
	PHA 5ug/mL+IL-37B+IL-38 10ng/mL	698.153	56.8412	8.14164	758.148	149.203	19.68	1202.91	38.2842	3.18264	3980.61	286.994	7.20979	23320.6	2863.21	12.2776	15158.6	2156.01	14.223	4725.93	338.169	7.1556	11.5522	3.71598	32.1667	246.614	12.4385	5.04371	44.052	7.92255	17.9845	4857.52	1192.55	24.5506
Donor 2
		GM-CSF			IFNg			IL-1a			IL-1b			IL-6			IL-8			IL-10			IL12P70			IL-17A			IL-22	TNFa	Total Events	TNFa
	Sample	Mean	STDEV	%CV	Mean	STDEV	%CV	Mean	STDEV	%CV	Mean	STDEV	%CV	Mean	STDEV	%CV	Mean	STDEV	%CV	Mean	STDEV	%CV	Mean	STDEV	%CV	Mean	STDEV	%CV	Mean	STDEV	%CV	Mean	STDEV	%CV
	Media	#DIV/0!	#DIV/0!	#DIV/0!	1.21019	0.337767	27.9102	1.65412	0.225096	13.6082	4.04684	2.45503	60.6653	41.7318	8.69466	20.8346	3577.99	188.94	5.28061	14.4947	2.24126	15.4626	1.02499	#DIV/0!	#DIV/0!	1.46385	0.551764	37.6925	6.89833	#DIV/0!	#DIV/0!	140.502	202.807	144.344
	LPS 150pg/mL	85.1137	29.1113	34.2028	34.621	3.03895	8.77775	491.813	66.6346	13.5488	1547.25	70.6335	4.5651	16861.3	412.499	2.44642	11983.8	802.184	6.69389	2077.1	188.701	9.08484	0.0193288	#DIV/0!	#DIV/0!	6.03268	1.44827	24.0071	12.1797	0.783238	6.43067	645.682	241.364	37.3813
	LPS 300pg/mL	72.694	10.7147	14.7394	24.6968	13.7581	55.708	590.865	60.2907	10.2038	1842.18	191.591	10.4002	16094.1	975.132	6.05894	12422.6	867.416	6.98255	2495.87	326.335	13.075	0.972279	0.399501	41.0891	4.07716	1.46476	35.926	22.5228	4.12767	18.3267	340.184	173.673	51.0526
	PHA 5ug/mL	43.6949	21.7998	49.8909	96.4143	25.4749	26.4223	386.251	33.2079	8.59748	1232.24	98.8493	8.02193	17937.3	503.705	2.80815	12420	512.014	4.12249	2633.08	127.127	4.82806	0.990813	0.172604	17.4204	104.777	10.5741	10.0921	25.7427	15.4446	59.9962	619.829	104.646	16.883
	PHA 10ug/mL	58.2099	4.93552	8.47883	593.838	149.988	25.2575	675.201	114.244	16.9201	2085.99	124.133	5.95079	17415	2047.32	11.7561	11333.1	386.539	3.4107	3550.19	956.142	26.9322	5.3736	#DIV/0!	#DIV/0!	139.002	16.6591	11.9848	7.92655	#DIV/0!	#DIV/0!	180.132	283.571	157.424
	LPS 150pg/mL+ IL-37B 1ng/mL	47.2966	24.4488	51.6925	15.6105	6.55415	41.9857	363.542	26.8016	7.37234	1274.03	132.88	10.4299	13544.8	23.3415	0.172327	11451.1	577.015	5.03896	1511.51	54.736	3.62127	0.521758	0.397048	76.0982	5.74123	2.29531	39.9794	14.0897	5.83174	41.39	609.298	302.454	49.6397
	LPS 150pg/mL+ IL-37B 10ng/mL	80.9697	20.8683	25.7729	16.7415	3.46087	20.6725	351.475	36.3758	10.3495	1166.66	208.827	17.8996	14470.6	515.164	3.56007	11519.7	792.63	6.88065	1569.5	245.45	15.6387	#DIV/0!	#DIV/0!	#DIV/0!	1.58139	0.706371	44.6676	4.90173	#DIV/0!	#DIV/0!	487.828	217.526	44.5907
	LPS 150pg/mL+ IL-37B 100ng/mL	223.325	77.9478	34.9034	18.5158	12.3394	66.6426	456.931	73.656	16.1197	1460.17	65.0761	4.45676	14854.9	786.317	5.2933	10270.6	398.699	3.88195	1359.02	55.857	4.11008	0.46501	0.158712	34.1308	1.74007	0.527646	30.3232	14.8217	#DIV/0!	#DIV/0!	422.181	243.65	57.7122
	LPS 300pg/mL+ IL-37B 1ng/mL	46.4111	17.092	36.8274	11.8559	2.95533	24.927	472.567	70.0802	14.8297	1479.04	244.902	16.5582	13319.4	371.91	2.79225	9902.39	187.544	1.89393	1785.41	270.885	15.1722	3.30613	#DIV/0!	#DIV/0!	3.51123	1.00623	28.6574	12.6767	7.74666	61.1096	543.979	247.1	45.4245
	LPS 300pg/mL+ IL-37B 10ng/mL	111.928	29.2932	26.1714	22.1246	11.8107	53.3828	539.426	64.5238	11.9616	2008.75	448.976	22.351	14583.5	175.424	1.20289	9380.68	534.694	5.69995	2336.66	643.251	27.5287	1.88082	1.04552	55.5883	3.85916	1.51695	39.3077	11.6259	#DIV/0!	#DIV/0!	774.822	387.245	49.9785
	LPS 300pg/mL+ IL-37B 100ng/mL	195.762	30.9485	15.8093	9.28716	2.2481	24.2066	507.472	37.9332	7.47494	1474.05	99.1506	6.72639	14062.7	471.746	3.35459	9380.07	102.98	1.09786	1348.27	43.5686	3.23145	1.48155	#DIV/0!	#DIV/0!	2.62565	1.34975	51.4064	16.7768	#DIV/0!	#DIV/0!	672.424	352.064	52.3574
	LPS 150pg/mL+ IL-38 1ng/mL	19.5553	8.68894	44.4327	9.79335	6.06978	61.9786	301.519	17.9549	5.95481	1041.96	10.8252	1.03892	12275.6	337.6	2.75017	9012.51	897.89	9.96271	1261.82	47.8415	3.79146	1.82332	0.804053	44.0983	2.93099	0.92089	31.4191	#DIV/0!	#DIV/0!	#DIV/0!	484.284	206.464	42.6328
	LPS 150pg/mL+ IL-38 10ng/mL	115.287	13.3145	11.549	23.9889	10.9257	45.5448	411.272	58.6387	14.2579	1390.51	141.321	10.1632	12847.8	314.968	2.45154	8837.99	459.34	5.19734	1722.26	212.558	12.3418	18.9008	#DIV/0!	#DIV/0!	3.88275	3.0557	78.6995	10.4648	#DIV/0!	#DIV/0!	638.401	230.885	36.1661
	LPS 150pg/mL+ IL-38 100ng/mL	144.208	62.9632	43.6615	11.2037	1.77688	15.8599	498.871	63.6566	12.7601	1401.58	134.213	9.57579	13225.9	600.691	4.54178	9091.97	141.934	1.56109	1169.59	64.8282	5.54283	1.82241	0.160833	8.82527	2.64548	0.256466	9.69449	#DIV/0!	#DIV/0!	#DIV/0!	746.933	313.217	41.9338
	LPS 300pg/mL+ IL-38 1ng/mL	43.0193	24.5964	57.1753	21.5553	16.1991	75.1514	452.063	113.62	25.1336	1526.09	368.907	24.1734	12522	1127.79	9.00647	9201.99	266.072	2.89146	2354.3	700.317	29.7463	1.70868	#DIV/0!	#DIV/0!	2.475	1.41944	57.3509	15.0116	10.2061	67.9882	382.317	223.406	58.4348
	LPS 300pg/mL+ IL-38 10ng/mL	128.309	33.9262	26.441	16.263	7.09638	43.6351	531.913	97.8393	18.3939	1686.36	653.321	38.7414	12814.2	131.375	1.02522	8308.03	180.702	2.17503	2319.53	340.56	14.6823	#DIV/0!	#DIV/0!	#DIV/0!	2.18178	1.15108	52.7586	#DIV/0!	#DIV/0!	#DIV/0!	447.4	426.983	95.4364
	LPS 300pg/mL+ IL-38 100ng/mL	199.713	49.5498	24.8106	15.9159	2.45248	15.409	598.712	51.2336	8.5573	1712.82	120.534	7.03714	13121.9	271.551	2.06945	8882.58	413.559	4.65584	1462	93.1275	6.36986	2.9729	3.06939	103.246	1.64454	1.03213	62.7608	#DIV/0!	#DIV/0!	#DIV/0!	314.559	315.73	100.372
	PHA 5ug/mL+ IL-37B 1ng/mL	65.4634	16.4721	25.1623	62.6067	24.2296	38.7013	388.598	56.8573	14.6314	1367.67	118.106	8.63561	13132.3	576.297	4.38839	7727.86	1011.49	13.0888	2543.68	414.836	16.3085	4.69065	3.25096	69.3073	61.2173	19.4165	31.7173	7.92655	#DIV/0!	#DIV/0!	264.51	305.257	115.405
	PHA 5ug/mL+ IL-37B 10ng/mL	89.0982	26.9592	30.2579	34.3685	5.75508	16.7452	327.144	46.4734	14.2058	1068.64	140.429	13.1409	12206.2	202.383	1.65804	7934.43	623.169	7.85399	2149.49	79.5677	3.70171	1.82237	#DIV/0!	#DIV/0!	66.5687	1.63656	2.45846	14.8217	#DIV/0!	#DIV/0!	235.113	119.111	50.6611
	PHA 5ug/mL+ IL-37B 100ng/mL	138.773	40.4368	29.1389	48.4903	10.2909	21.2225	339.276	6.51031	1.91888	1105	116.283	10.5233	12022.9	113.345	0.942741	8220.03	577.292	7.02299	1521.01	87.6606	5.7633	2.34082	2.17549	92.9372	92.8828	13.6633	14.7102	11.6259	#DIV/0!	#DIV/0!	260.13	173.864	66.8374
	PHA 10ug/mL+ IL-37B 1ng/mL	66.1809	15.7677	23.8252	440.928	191.689	43.474	525.049	79.5844	15.1575	1871.2	229.196	12.2486	13409.6	171.388	1.2781	8122.69	1049.82	12.9246	3093.57	323.423	10.4547	13.0734	15.7507	120.479	159.289	9.84009	6.17752	#DIV/0!	#DIV/0!	#DIV/0!	473.352	93.3811	19.7276
	PHA 10ug/mL+ IL-37B 10ng/mL	53.6916	5.15992	9.6103	249.577	30.2636	12.126	429.607	20.5559	4.78482	1484.07	35.1316	2.36725	12342.4	156.712	1.2697	7606.47	73.5542	0.966995	3156.61	93.7087	2.96865	2.66012	1.18958	44.719	178.628	5.35183	2.99608	#DIV/0!	#DIV/0!	#DIV/0!	476.111	84.9453	17.8415
	PHA 10ug/mL+IL-37B 100ng/mL	191.417	57.8937	30.2449	474.102	178.818	37.7172	695.947	115.25	16.5601	1964.56	221.4	11.2697	12910.6	442.175	3.4249	7802.91	103.136	1.32177	2962.6	435.673	14.7058	5.23546	4.08828	78.0882	160.99	7.60638	4.72476	#DIV/0!	#DIV/0!	#DIV/0!	431.564	167.469	38.8052
	PHA 5ug/mL+IL-38 1ng/mL	63.471	18.8641	29.7208	63.6026	42.0556	66.1224	380.363	62.4042	16.4065	1066.91	239.626	22.4598	15864.6	1848.76	11.6534	12295.4	1273.23	10.3553	2429.27	361.297	14.8727	3.26689	1.76659	54.0756	83.5716	19.3008	23.095	27.1384	24.2551	89.3758	1413.82	303.514	21.4676
	PHA 5ug/mL+IL-38 10ng/mL	103.308	5.2906	5.12119	61.4853	24.1974	39.3548	420.385	25.1865	5.99128	1125.66	42.317	3.75929	19162	2676.95	13.9701	14609.7	2274.21	15.5664	2523.45	49.488	1.96112	3.11265	0.889327	28.5714	92.1686	16.3367	17.7248	44.563	11.4589	25.7139	1581.38	216.843	13.7122
	PHA 5ug/mL+ IL-38 100ng/mL	380.506	75.9935	19.9717	222.395	156.106	70.1929	642.827	47.7153	7.42272	1902.83	53.8804	2.83159	22186.9	3042.49	13.713	14981.7	2612.58	17.4385	2812.33	107.044	3.80624	6.29467	3.01202	47.8503	117.916	10.8804	9.22723	31.099	4.16008	13.3769	1611.01	530.274	32.9158
	PHA 10ug/mL+IL-38 1ng/mL	68.6431	10.5982	15.4396	422.457	13.2885	3.14553	608.681	53.9802	8.86839	1892.85	173.92	9.18826	20922	1157.24	5.5312	16600	2303.47	13.8763	3887.4	472.583	12.1568	12.1878	2.57027	21.0889	153.304	12.2419	7.98538	35.1161	17.4023	49.5564	1192.11	1209.32	101.444
	PHA 10ug/mL+ IL-38 10ng/mL	93.2855	2.85075	3.05594	277.517	83.5944	30.1223	558.827	20.8338	3.72814	1856.24	46.155	2.48649	21410.2	673.448	3.14545	16363.5	2828.35	17.2846	4283.13	183.25	4.27841	8.58278	2.18594	25.4688	127.826	14.1199	11.0462	30.9371	9.40708	30.4071	2228.09	476.083	21.3673
	PHA 10ug/mL+ IL-38 100ng/mL	382.439	88.0004	23.0103	882.08	147.2	16.6878	883.201	23.6597	2.67885	2734.47	257.775	9.42689	19787.5	2069.83	10.4603	15423.2	5835.24	37.8341	4026.21	157.994	3.92413	21.0611	6.70431	31.8326	181.726	24.1357	13.2813	34.2442	16.693	48.747	3640.37	682.793	18.7562
	LPS 150pg/mL+ IL-37B+IL-38 10 ng/mL	195.274	21.8505	11.1896	44.2662	13.3721	30.2085	579.062	43.5376	7.51864	1600.23	149.904	9.36766	17936.3	2494.45	13.9073	14101.9	3146	22.309	2330.21	176.725	7.58409	4.4753	1.51059	33.754	6.99329	0.598484	8.55797	39.0049	15.8913	40.7417	1837.88	497.722	27.0814
	PHA 5ug/mL+IL-37B+IL-38 10 ng/mL	227.545	91.3028	40.1252	137.59	57.704	41.9391	558.585	80.4657	14.4053	1553.48	300.319	19.332	20270.9	3271.36	16.1382	13621	2244.26	16.4764	3234.67	339.05	10.4817	7.01158	4.12696	58.8591	112.46	17.2685	15.3552	16.6936	9.99524	59.8745	1853.19	446.574	24.0976
Donor 3
		GM-CSF			IFNg			IL-1a			IL-1b			IL-6			IL-8			IL-10			IL12P70			IL-17A			IL-22	TNFa	Total Events	TNFa
	Sample	Mean	STDEV	%CV	Mean	STDEV	%CV	Mean	STDEV	%CV	Mean	STDEV	%CV	Mean	STDEV	%CV	Mean	STDEV	%CV	Mean	STDEV	%CV	Mean	STDEV	%CV	Mean	STDEV	%CV	Mean	STDEV	%CV	Mean	STDEV	%CV
	Media	10.6164	5.30654	49.9844	0.180463	0.151915	84.181	4.9743	3.9166	78.7367	6.41935	1.93651	30.1668	38.4206	0.268161	0.697962	1542.34	45.7969	2.9693	6.23332	0.304135	4.87917	0.574334	0.281884	49.0801	0.44841	0.298453	66.558	9.26681	1.20489	13.0023	21.2806	1.94337	9.13212
	LPS 150pg/mL	122.004	12.4108	10.1724	84.4631	44.6355	52.8462	656.879	18.3744	2.79723	1564.84	191.671	12.2487	24198.3	4371.2	18.0641	38806.9	#DIV/0!	#DIV/0!	1468.92	140.429	9.56004	4.81253	1.31965	27.4211	5.5571	1.6788	30.2099	33.9089	3.20438	9.44999	1492.18	116.712	7.82161
	LPS 300pg/mL	123.001	14.1383	11.4945	69.9444	22.5461	32.2343	770.653	91.4791	11.8703	2054.42	143.908	7.00482	27626.5	7176.16	25.9756	31633.6	#DIV/0!	#DIV/0!	2096.69	289.213	13.7938	7.80317	3.69327	47.3304	5.87913	2.62312	44.6175	40.7279	14.2295	34.9379	1550.45	166.681	10.7505
	PHA 5ug/mL	67.7629	9.43248	13.9198	683.968	173.36	25.3462	532.608	90.5946	17.0096	1478.9	273.305	18.4803	33736.9	13857	41.0737	36889.8	3704.5	10.0421	3016.85	269.559	8.93509	5.50066	1.17298	21.3244	132.401	21.2589	16.0565	31.1022	12.1756	39.1471	1292.48	300.661	23.2623
	PHA 10ug/mL	104.893	27.2508	25.9796	2392.69	249.899	10.4443	701.346	24.2657	3.45988	2055.53	20.27	0.986118	35305.3	10583.9	29.9781	41873.7	5276.98	12.6021	4160	102.957	2.47494	9.6233	1.58665	16.4876	198.402	16.0071	8.06802	31.6787	4.71946	14.8979	1674.55	578.094	34.5224
	LPS 150pg/mL+ IL-37B 1ng/mL	72.3495	5.42047	7.49206	30.7383	5.91261	19.2353	589.099	47.751	8.10577	1332.52	27.0919	2.03313	25515.8	1289.31	5.053	#DIV/0!	#DIV/0!	#DIV/0!	1569.09	199.625	12.7224	4.8152	2.09822	43.5749	5.78881	1.36526	23.5845	35.0488	4.19858	11.9793	1028.63	126.989	12.3455
	LPS 150pg/mL+ IL-37B 10ng/mL	129.974	66.4056	51.0916	48.982	11.7786	24.0468	673.686	132.303	19.6387	1477.42	352.23	23.8408	29586	5320.15	17.982	#DIV/0!	#DIV/0!	#DIV/0!	1549.68	329.213	21.2439	3.26431	2.06911	63.3859	3.36459	0.35514	10.5552	25.6678	5.53566	21.5666	1390.45	182.279	13.1093
	LPS 150pg/mL+ IL-37B 100ng/mL	154.439	48.4629	31.3799	75.2314	37.0397	49.2343	752.711	65.2023	8.66233	1694.08	462.186	27.2825	32923.8	11461.9	34.8133	44128	#DIV/0!	#DIV/0!	1224.81	171.124	13.9715	4.81242	1.33617	27.765	3.94936	0.814387	20.6207	24.5407	10.7529	43.8168	1283.12	138.315	10.7796
	LPS 300pg/mL+ IL-37B 1ng/mL	98.0449	11.7455	11.9797	29.9809	17.8646	59.5866	612.597	47.4663	7.74838	1543.36	184.716	11.9685	28470.3	2714.5	9.53451	114884	#DIV/0!	#DIV/0!	1811.56	275.269	15.1951	5.25129	2.2973	43.7473	5.09397	1.83731	36.0683	31.154	8.79326	28.2251	1258.27	186.141	14.7934
	LPS 300pg/mL+ IL-37B 10ng/mL	169.914	20.506	12.0685	57.3435	47.5401	82.9042	773.749	44.4187	5.74071	1993.05	201.242	10.0972	35870.4	8122.52	22.644	43643.7	#DIV/0!	#DIV/0!	2314.53	256.315	11.0742	5.86268	0.619902	10.5737	5.44828	1.19317	21.9	34.1971	8.87857	25.963	1415.01	165.114	11.6687
	LPS 300pg/mL+ IL-37B 100ng/mL	229.733	44.3703	19.3138	97.2625	56.994	58.5981	847.663	76.1233	8.98037	2128.44	121.278	5.698	38874.7	9111.18	23.4373	93117.8	80661.6	86.6232	1562.78	77.8852	4.98375	6.44675	1.75721	27.2572	5.88853	2.18499	37.1059	29.519	7.11577	24.1057	1482.78	261.165	17.6133
	LPS 150pg/mL+ IL-38 1ng/mL	65.7522	11.1794	17.0024	28.6461	12.3408	43.0803	552.162	36.3742	6.58759	1247.78	60.9414	4.88399	25648.2	1358.62	5.29713	307536	178418	58.0153	1350.97	61.3837	4.54366	3.87076	0.330659	8.5425	5.09695	1.72412	33.8266	25.5141	17.3232	67.8966	1030.34	224.675	21.8058
	LPS 150pg/mL+ IL-38 10ng/mL	133.795	53.7825	40.1976	80.7317	60.7428	75.2403	660.811	181.622	27.4848	1640.45	505.473	30.8131	26217.3	8251.45	31.4733	85825.6	57831.3	67.3824	1371.82	187.377	13.659	5.14316	2.5618	49.8099	5.66716	1.93515	34.1467	24.6013	10.5309	42.8065	989.578	653.221	66.01
	LPS 150pg/mL+ IL-38 100ng/mL	147.104	24.8402	16.8862	68.3689	7.37611	10.7887	699.344	81.0543	11.59	1590.91	214.307	13.4708	30707.4	7713.31	25.1187	34906.2	#DIV/0!	#DIV/0!	1186.52	103.545	8.72679	5.24566	0.575347	10.9681	5.42314	2.70297	49.8414	28.4018	8.07811	28.4423	894.617	285.736	31.9395
	LPS 300pg/mL+ IL-38 1ng/mL	92.7647	21.2185	22.8735	46.0766	37.1981	80.731	697.096	135.529	19.442	1748.32	422.987	24.194	30955.9	4353.39	14.0632	3.74242e+06	#DIV/0!	#DIV/0!	2187.45	585.51	26.7668	3.58218	0.249635	6.96881	3.93722	1.64982	41.9033	23.5307	3.44574	14.6436	1218.12	341.182	28.0089
	LPS 300pg/mL+ IL-38 10ng/mL	151.993	50.3035	33.0959	33.896	10.6211	31.3343	800.544	137.879	17.2231	2059.52	439.695	21.3494	32238.4	9712.31	30.1265	35196.1	#DIV/0!	#DIV/0!	2057.95	200.766	9.75563	4.77429	0.062705	1.31339	3.3626	0.617754	18.3713	20.7576	5.83919	28.1304	1470.63	620.531	42.1948
	LPS 300pg/mL+ IL-38 100ng/mL	202.144	13.751	6.80258	52.8216	12.1503	23.0025	908.109	33.0846	3.64324	2232.19	76.0952	3.40899	40601.7	1956.27	4.81821	611459	845076	138.207	1581.03	88.4034	5.5915	5.64633	1.37815	24.4079	3.94512	1.13556	28.7839	26.7867	10.3993	38.8228	1368.61	521.444	38.1003
	PHA 5ug/mL+ IL-37B 1ng/mL	90.075	18.8102	20.8829	510.987	379.783	74.3234	526.399	97.302	18.4845	1248.89	169.259	13.5528	31707.4	9420.68	29.7113	24358.7	#DIV/0!	#DIV/0!	2527.09	356.513	14.1077	6.4878	2.79594	43.0954	130.973	24.4546	18.6715	24.371	5.65246	23.1934	1147.31	86.6498	7.55244
	PHA 5ug/mL+ IL-37B 10ng/mL	111.629	18.0968	16.2116	607.403	298.381	49.1241	587.428	17.7103	3.01489	1360.03	26.3279	1.93583	39170.3	1850.08	4.72318	166739	111208	66.6955	2561.18	99.3651	3.87966	6.88172	0.983487	14.2913	137.274	14.9219	10.8702	25.2672	6.17448	24.4368	996.044	259.635	26.0666
	PHA 5ug/mL+ IL-37B 100ng/mL	173.231	29.0628	16.7769	627.92	431.091	68.6538	786.591	109.707	13.9472	1960.87	246.736	12.583	48200.5	2478.47	5.14199	683935	#DIV/0!	#DIV/0!	2429.85	216.717	8.91894	6.41083	1.90869	29.7729	116.279	14.4112	12.3936	23.1807	6.86381	29.6101	927.419	704.614	75.9758
	PHA 10ug/mL+ IL-37B 1ng/mL	116.122	25.4957	21.956	2357.18	485.228	20.5851	850.484	123.026	14.4654	2143.15	130.397	6.08439	44338.9	2097.61	4.73086	251836	49982.6	19.8473	4898.94	339.98	6.93988	10.8378	2.96348	27.344	234.399	27.4359	11.7048	32.909	2.93852	8.92923	1135.25	627.48	55.2724
	PHA 10ug/mL+ IL-37B 10ng/mL	109.141	30.4995	27.9451	1759.99	307.21	17.4552	813.688	18.2666	2.24491	2182.52	53.4519	2.4491	40219.6	7848.05	19.513	153433	105369	68.6743	4705.8	139.068	2.95525	8.49076	2.36621	27.8681	258.194	7.13614	2.76387	27.7525	6.94284	25.017	1535.78	201.114	13.0952
	PHA 10ug/mL+IL-37B 100ng/mL	253.559	115.081	45.3864	1419.54	1099.11	77.4273	1092.48	81.4963	7.45973	2260.1	574.784	25.4318	52497.1	9028	17.1972	121678	#DIV/0!	#DIV/0!	3810.33	812.268	21.3176	9.7884	5.29381	54.0825	222.291	77.7052	34.9565	36.4869	9.42438	25.8295	1719.4	681.732	39.6494
	PHA 5ug/mL+IL-38 1ng/mL	70.8791	0.680832	0.960554	324.86	183.227	56.402	359.77	309.608	86.0571	1357.66	58.5027	4.3091	12997.9	11291.5	86.871	10829.5	9386	86.6709	2768.73	98.3663	3.55275	7.25919	3.16349	43.5792	140.311	9.76802	6.96168	13.7581	18.8836	137.255	852.912	747.715	87.6661
	PHA 5ug/mL+IL-38 10ng/mL	123.683	8.22318	6.64862	172.391	28.4908	16.5268	622.224	54.3452	8.73403	1609.57	295.687	18.3706	21510.7	251.203	1.16781	18294.6	306.259	1.67404	2779.65	187.247	6.73636	4.82905	2.85216	59.0626	147.136	16.6919	11.3445	39.0165	17.7186	45.4132	1281.03	125.853	9.82434
	PHA 5ug/mL+ IL-38 100ng/mL	289.041	101.289	35.043	500.62	99.7414	19.9236	880.225	156.206	17.7461	2311.18	155.166	6.71371	22855.2	480.462	2.1022	17243.1	1136.74	6.59247	2934.87	207.614	7.07403	9.41889	3.80072	40.3521	156.562	26.228	16.7525	20.6519	9.13433	44.23	1788.71	458.38	25.6263
	PHA 10ug/mL+IL-38 1ng/mL	103.603	20.9929	20.2629	1235.36	186.39	15.0879	810.378	191.38	23.6162	2239.33	292.074	13.0429	20248.6	3229.82	15.9508	14172.1	3516.48	24.8127	4655.32	518.764	11.1435	10.3156	0.890931	8.6367	241.254	5.70906	2.36641	39.8967	13.965	35.0029	1793.14	370.358	20.6541
	PHA 10ug/mL+ IL-38 10ng/mL	117.498	23.0542	19.6209	890.06	431.094	48.4343	764.175	64.7605	8.47457	2241.05	157.074	7.00896	21805.7	501.671	2.30064	16238.4	1285.24	7.91482	4870.54	132.074	2.71169	10.2455	6.86943	67.048	226.953	9.91383	4.36824	24.2348	11.1878	46.1642	1946.81	279.847	14.3746
	PHA 10ug/mL+ IL-38 100ng/mL	416.79	109.039	26.1615	1928.3	535.389	27.7649	1110.06	140.11	12.6218	3339.23	312.77	9.36653	21193.6	3179.43	15.0018	14590	3250.57	22.2794	4520.69	508.785	11.2546	17.9861	6.09538	33.8894	298.795	37.1583	12.4361	24.9756	11.0614	44.2888	3102.03	547.919	17.6632
	LPS 150pg/mL+ IL-37B+IL-38 10 ng/mL	219.631	60.4657	27.5306	54.3293	13.6863	25.1914	829.097	139.9	16.8737	2256.18	324.236	14.371	18437	2536.82	13.7593	14474.6	3869.59	26.7337	1971.88	108.214	5.48785	6.09311	1.03558	16.9958	6.20038	0.925002	14.9185	25.2073	8.79319	34.8835	1581.94	260.416	16.4618
	PHA 5ug/mL+IL-37B+IL-38 10 ng/mL	203.244	56.1709	27.6372	520.758	212.001	40.7101	837.787	69.8391	8.33614	2360.77	247.381	10.4788	22986.4	114.288	0.497197	15793.9	2350.49	14.8823	4055.27	310.894	7.66643	9.91296	8.07303	81.4391	186.705	28.5986	15.3175	28.746	11.3237	39.3924	1790.34	524.599	29.3016
Donor 4
		GM-CSF			IFNg			IL-1a			IL-1b			IL-6			IL-8			IL-10			IL12P70			IL-17A			IL-22	TNFa	Total Events	TNFa
	Sample	Mean	STDEV	%CV	Mean	STDEV	%CV	Mean	STDEV	%CV	Mean	STDEV	%CV	Mean	STDEV	%CV	Mean	STDEV	%CV	Mean	STDEV	%CV	Mean	STDEV	%CV	Mean	STDEV	%CV	Mean	STDEV	%CV	Mean	STDEV	%CV
	Media	4.19388	5.38283	128.35	2.00586	0.905973	45.1664	3.63172	3.23697	89.1306	6.07403	0.211101	3.47547	115.554	39.4263	34.1193	6727.22	721.94	10.7316	25.2862	0.896106	3.54385	2.92477	#DIV/0!	#DIV/0!	1.0304	0.578346	56.1283	8.23734	#DIV/0!	#DIV/0!	11.8676	8.13351	68.5355
	LPS 150pg/mL	230.045	55.8544	24.2797	74.9351	19.2445	25.6815	710.797	38.3803	5.39961	1772.02	326.332	18.4158	25118.9	3552.2	14.1415	20846.6	5866.23	28.1399	3461.09	185.495	5.35944	#DIV/0!	#DIV/0!	#DIV/0!	7.81153	0.943104	12.0732	14.286	4.90309	34.3209	1087.26	193.187	17.7683
	LPS 300pg/mL	132.247	50.4414	38.1417	42.3069	5.37609	12.7074	850.582	171.633	20.1783	1668.63	162.39	9.73193	25579.8	523.864	2.04796	22950	2067.54	9.0089	3935.03	24.2433	0.616088	1.68518	1.91189	113.453	7.00864	2.58741	36.9174	20.8149	7.88147	37.8646	1093.54	98.7158	9.02719
	PHA 5ug/mL	55.6723	7.27962	13.0758	752.166	29.2915	3.89429	810.74	58.8315	7.25652	2116.14	96.9496	4.58144	27164.6	434.862	1.60084	31208.6	3161.7	10.1309	4001.27	102.346	2.55783	3.90314	0.541882	13.8832	56.3503	3.12066	5.53796	30.9402	3.17316	10.2558	1458.76	203.009	13.9166
	PHA 10ug/mL	91.2645	12.3251	13.5049	1858.99	357.629	19.2378	923.268	49.9174	5.4066	2523.43	73.3657	2.90738	27200.9	775.064	2.8494	24086.6	3136.2	13.0205	4952.8	433.91	8.76092	10.7204	7.9115	73.7985	72.6988	3.93313	5.41017	15.9168	2.99197	18.7976	845.972	734.287	86.798
	LPS 150pg/mL+ IL-37B 1ng/mL	58.4979	36.534	62.4536	32.8126	10.5169	32.0514	549.271	159.32	29.0057	1036.01	192.411	18.5722	20800.6	1395.6	6.70941	15635.6	3527.89	22.5632	2936.97	161.154	5.48709	1.01984	0.511448	50.1501	8.16222	2.05627	25.1925	20.5878	#DIV/0!	#DIV/0!	726.316	174.857	24.0744
	LPS 150pg/mL+ IL-37B 10ng/mL	203.707	115.495	56.6965	36.7646	12.9573	35.2439	663.087	33.4888	5.05044	1271.07	51.5196	4.05324	21359.7	3939.82	18.4451	15299.2	3763.91	24.602	3407.5	249.467	7.32112	#DIV/0!	#DIV/0!	#DIV/0!	5.40774	1.17181	21.6692	9.91397	4.52507	45.6434	506.488	77.5366	15.3087
	LPS 150pg/mL+ IL-37B 100ng/mL	321.935	76.6223	23.8005	57.1356	10.5761	18.5105	681.132	110.211	16.1806	855.831	349.348	40.8198	24059.5	1737.45	7.22148	20395.3	4134.46	20.2716	2804.31	268.754	9.58361	1.38148	#DIV/0!	#DIV/0!	4.01573	1.06051	26.4089	15.0096	#DIV/0!	#DIV/0!	438.945	188.9	43.035
	LPS 300pg/mL+ IL-37B 1ng/mL	85.4409	49.457	57.8845	36.4681	13.1115	35.9533	791.353	106.79	13.4947	1276.74	434.213	34.0096	24621.7	38.729	0.157296	23088.8	4051.75	17.5486	3961.15	171.692	4.3344	2.09529	0.671467	32.0464	5.92388	2.27473	38.3994	23.0238	5.32657	23.1351	432.708	185.36	42.8372
	LPS 300pg/mL+ IL-37B 10ng/mL	275.947	87.4017	31.6734	49.2428	16.7255	33.9653	882.117	70.1226	7.94936	2093.13	84.427	4.03352	23324.1	3547.96	15.2116	14699.3	3769.83	25.6463	5005.13	387.054	7.73316	1.6064	1.85807	115.667	6.86541	2.21113	32.2068	17.9859	6.98265	38.823	650.938	474.54	72.901
	LPS 300pg/mL+ IL-37B 100ng/mL	269.33	191.51	71.106	47.5794	1.2559	2.6396	980.047	318.054	32.4529	1714.03	409.901	23.9144	22563.4	2682.82	11.8901	15958.7	3911.23	24.5085	3545.07	440.345	12.4214	1.22006	0.501053	41.068	3.99875	1.48724	37.1927	0.845351	#DIV/0!	#DIV/0!	515.644	540.798	104.878
	LPS 150pg/mL+ IL-38 1ng/mL	68.3229	25.0019	36.5937	23.0445	2.16399	9.39048	523.631	5.18457	0.990118	1140.61	99.3219	8.7078	21643	3280.63	15.1579	16376.4	3734.14	22.802	3354.23	433.641	12.9282	2.68388	1.50386	56.0329	7.46819	2.51709	33.7042	17.5548	9.69052	55.2017	257.359	222.073	86.289
	LPS 150pg/mL+ IL-38 10ng/mL	216.848	80.2373	37.0017	53.6788	11.6346	21.6744	612.865	101.08	16.4931	1351.47	163.131	12.0706	24790.5	766.525	3.09202	18728.1	1990.39	10.6278	3602.93	312.853	8.68329	0.839717	0.256722	30.5725	5.80972	4.30211	74.0502	8.5624	7.81649	91.2885	121.034	47.2284	39.0206
	LPS 150pg/mL+ IL-38 100ng/mL	240.04	128.023	53.3341	57.1135	23.1524	40.5375	770.252	37.5398	4.8737	1383.33	130.021	9.3991	23688.7	134.307	0.566966	17494.6	1565.74	8.94986	2545.58	157.144	6.17322	2.08901	1.68067	80.4528	4.50103	1.5693	34.8653	29.1082	#DIV/0!	#DIV/0!	166.019	86.5121	52.1099
	LPS 300pg/mL+ IL-38 1ng/mL	140.517	71.6288	50.9751	32.0864	6.60807	20.5946	713.305	76.8667	10.7761	1345.1	347.348	25.8231	21905.8	3249.04	14.8319	17144.9	5168.41	30.1455	4438.92	605.542	13.6417	#DIV/0!	#DIV/0!	#DIV/0!	4.67551	1.24378	26.602	8.36717	0	0	68.2745	28.4585	41.6825
	LPS 300pg/mL+ IL-38 10ng/mL	156.343	39.4027	25.2028	41.5453	3.81627	9.1858	811.004	216.125	26.649	1745.02	577.309	33.0832	24031.6	1206.33	5.01977	19660.2	3171.67	16.1325	5362.12	731.617	13.6442	2.09641	#DIV/0!	#DIV/0!	3.83895	1.32755	34.581	15.0096	#DIV/0!	#DIV/0!	66.9192	21.5077	32.1398
	LPS 300pg/mL+ IL-38 100ng/mL	297.925	116.029	38.9456	27.8221	1.94982	7.00819	888.631	58.9344	6.63205	1735.17	387.457	22.3296	22287.2	2760.75	12.3871	18906.3	6090.18	32.2125	3187.71	173.896	5.45518	2.08534	2.0183	96.7852	4.27625	3.4365	80.3626	11.8826	0	0	328.561	458.233	139.467
	PHA 5ug/mL+ IL-37B 1ng/mL	65.3941	21.2111	32.4357	529.61	165.657	31.2791	690.989	101.74	14.7239	1565.3	468.829	29.9514	22162.9	3758.76	16.9597	17037.4	3395.29	19.9284	3975.26	656.282	16.5091	7.73963	2.74941	35.5238	41.4983	5.13433	12.3724	#DIV/0!	#DIV/0!	#DIV/0!	50.2533	27.0362	53.7999
	PHA 5ug/mL+ IL-37B 10ng/mL	99.8857	9.44455	9.45535	456.93	136.391	29.8493	666.113	97.5331	14.6421	1461.56	245.959	16.8286	24850.4	809.68	3.25822	16929.6	2848.05	16.8229	4124.31	497.915	12.0727	3.58117	2.23481	62.4046	49.9622	9.50641	19.0272	#DIV/0!	#DIV/0!	#DIV/0!	47.2221	1.14319	2.42088
	PHA 5ug/mL+ IL-37B 100ng/mL	271.587	105.452	38.8282	531.497	172.189	32.397	871.283	65.7595	7.54744	2193.64	311.754	14.2118	24066.5	1054.08	4.37987	19685	1890.34	9.60293	3600.21	355.223	9.86672	5.57748	0.641476	11.5012	50.2654	4.10343	8.16353	9.01636	11.5556	128.162	311.265	280.042	89.9689
	PHA 10ug/mL+ IL-37B 1ng/mL	77.2804	16.1346	20.878	1768.23	399.173	22.5747	990.389	110.501	11.1574	2551.59	117.353	4.59922	22894.2	3581.99	15.6458	17729.3	5435.97	30.6609	5533.05	533.095	9.63475	11.4174	7.65209	67.0213	78.2922	15.1902	19.402	16.4747	#DIV/0!	#DIV/0!	178.358	238.471	133.704
	PHA 10ug/mL+ IL-37B 10ng/mL	86.4129	26.5046	30.6721	1435.93	71.9158	5.00833	1074.41	159.394	14.8355	2596.16	213.119	8.20898	24377.8	845.048	3.46647	15838.9	1799.52	11.3614	6179.69	95.2946	1.54206	8.59068	2.33396	27.1686	79.6253	9.38589	11.7876	13.0322	4.18975	32.1491	1075.96	515.737	47.9329
	PHA 10ug/mL+IL-37B 100ng/mL	291.046	26.643	9.15421	1732.8	110.75	6.39138	1221.99	153.36	12.55	2860.43	179.175	6.2639	24940	1345.55	5.39513	18946.4	4216.9	22.257	6070.87	309.27	5.09433	11.0031	5.78169	52.5458	83.6652	3.05409	3.65038	13.4461	2.21116	16.4447	1877.12	1179.09	62.8137
	PHA 5ug/mL+IL-38 1ng/mL	78.4842	5.74298	7.31737	649.209	239.277	36.8567	688.238	32.7449	4.75779	1860.63	359.962	19.3462	21981.8	2235.37	10.1692	17152.9	3551.42	20.7045	4160.93	96.9133	2.32913	13.8556	2.18451	15.7662	52.6534	4.91115	9.32732	47.5975	6.53505	13.7298	4860.23	2112.45	43.4639
	PHA 5ug/mL+IL-38 10ng/mL	175.275	67.3656	38.4342	573.306	117.521	20.4988	800.276	91.5116	11.435	1772.47	374.39	21.1224	23981	738.126	3.07796	20315.6	767.418	3.77748	4592.85	306.716	6.67813	55.7866	50.7121	90.9038	82.388	20.2698	24.6028	235.009	231.223	98.3889	4703.36	2306.64	49.0425
	PHA 5ug/mL+ IL-38 100ng/mL	440.252	37.568	8.5333	1009.39	173.103	17.1493	889.418	27.3727	3.07759	2438.24	298.138	12.2276	23533.8	218.315	0.927668	19812	1531.72	7.73128	4261.07	280.498	6.5828	17.1392	1.84743	10.779	70.2036	16.4673	23.4565	50.727	8.15462	16.0755	7698.65	5584.06	72.533
	PHA 10ug/mL+IL-38 1ng/mL	87.5587	6.3339	7.23389	1835.36	242.012	13.186	922.369	152.822	16.5684	2563.28	176.689	6.89308	21582.6	3036.95	14.0713	16520.3	2941.39	17.8047	5756.54	388.445	6.7479	23.4785	5.78805	24.6526	96.8788	4.84967	5.00591	60.1145	29.4502	48.9902	3924.21	2607.05	66.4351
	PHA 10ug/mL+ IL-38 10ng/mL	167.389	24.6177	14.7069	1829.7	406.915	22.2394	1021.7	42.3047	4.14063	2746.71	382.967	13.9427	21650.1	2793.96	12.9051	17179.6	2835.89	16.5073	6529.75	593.053	9.08233	24.252	7.22702	29.7997	93.8601	9.11534	9.71163	55.7892	8.04753	14.4249	12406.5	7900.27	63.6785
	PHA 10ug/mL+ IL-38 100ng/mL	476.463	46.3191	9.72144	2613.43	241.548	9.24256	1158.07	146.91	12.6857	3252.24	132.296	4.06784	23082.9	267.279	1.15791	18798.2	1224.1	6.51181	5762.6	190.787	3.31079	19.1261	6.64191	34.727	115.132	27.8446	24.1849	36.1181	1.65973	4.59527	7738.46	11619.7	150.156
	LPS 150pg/mL+ IL-37B+IL-38 10 ng/mL	355.987	41.0271	11.5249	159.214	91.2683	57.3243	819.219	210.146	25.652	1693.44	426.05	25.1588	20826.8	2499.19	11.9999	16321.2	3164.45	19.3886	4265.39	585.826	13.7344	5.25365	1.08387	20.6307	8.06535	1.14241	14.1644	42.8877	8.08202	18.8446	1754.93	808.917	46.0939
	PHA 5ug/mL+IL-37B+IL-38 10 ng/mL	224.537	79.8325	35.5543	1023.3	175.273	17.1282	815.087	32.8631	4.03185	2277.27	365.176	16.0357	22739.5	390.012	1.71513	17806.7	293.315	1.64722	5505.27	196.666	3.57232	16.58	5.18975	31.3014	78.0334	10.1471	13.0035	37.3312	13.4264	35.9655	2094.1	1478.98	70.6258
Donor 5
		GM-CSF			IFNg			IL-1a			IL-1b			IL-6			IL-8			IL-10			IL12P70			IL-17A			IL-22	TNFa	Total Events	TNFa
	Sample	Mean	STDEV	%CV	Mean	STDEV	%CV	Mean	STDEV	%CV	Mean	STDEV	%CV	Mean	STDEV	%CV	Mean	STDEV	%CV	Mean	STDEV	%CV	Mean	STDEV	%CV	Mean	STDEV	%CV	Mean	STDEV	%CV	Mean	STDEV	%CV
	Media	16.4509	#DIV/0!	#DIV/0!	3.68167	3.36066	91.2809	5.71702	6.13662	107.339	15.9328	19.2716	120.956	68.1024	51.4639	75.5684	4744.74	952.166	20.0678	20.5312	6.32349	30.7994	4.85381	#DIV/0!	#DIV/0!	1.20877	1.21123	100.203	17.7987	2.70616	15.2042	21.3601	16.8491	78.8812
	LPS 150pg/mL	120.076	35.8229	29.8336	36.832	16.8749	45.8158	486.765	27.7746	5.70595	1092.59	187.217	17.1351	9081.96	1297.81	14.29	6597.72	902.844	13.6842	1595.84	105.875	6.63446	2.54965	1.02672	40.2691	2.87963	0.592049	20.5599	24.2054	3.43777	14.2025	594.188	270.528	45.5289
	LPS 300pg/mL	95.8527	7.71309	8.04682	30.6032	3.03088	9.9038	466.467	20.1558	4.32094	1197.1	59.9241	5.00579	10233.9	577.413	5.64216	7195.63	358.94	4.98831	1943.12	146.003	7.51385	2.00378	1.0178	50.7938	3.52161	1.57138	44.6212	26.4186	1.37997	5.22348	622.063	275.271	44.2512
	PHA 5ug/mL	57.3284	2.2079	3.85131	347.733	37.5316	10.7932	291.455	11.5955	3.97849	741.82	144.765	19.5148	8624.53	1233.02	14.2967	5383.8	1354.92	25.1666	3066.16	312.213	10.1826	3.45086	0.429591	12.4488	251.123	15.7304	6.26404	20.5457	0.291044	1.41657	619.434	126.491	20.4204
	PHA 10ug/mL	71.3038	0.725458	1.01742	922.35	153.21	16.6108	414.243	7.21327	1.74131	1056.85	86.7945	8.2126	11236.8	186.543	1.66011	7313.24	678.26	9.27442	5666.05	221.883	3.916	8.18962	2.99406	36.5592	360.655	39.1458	10.8541	21.379	0.496395	2.32189	1205.79	118.049	9.79014
	LPS 150pg/mL+ IL-37B 1ng/mL	54.9616	5.39151	9.8096	20.0477	3.19965	15.9602	314.516	58.1759	18.4969	778.026	116.115	14.9243	8427.41	555.224	6.58831	7690.59	771.192	10.0277	1359.27	107.954	7.94205	1.49801	0.324031	21.6307	3.26276	1.00059	30.6671	21.3099	3.24151	15.2113	668.496	292.141	43.7013
	LPS 150pg/mL+ IL-37B 10ng/mL	93.4305	22.9672	24.5821	22.1926	5.39401	24.3055	405.662	97.6672	24.076	855.366	234.025	27.3596	8535.57	1277.88	14.9712	7386.93	277.519	3.75689	1409.31	374.641	26.5832	2.38981	0.626284	26.2064	2.20176	0.100198	4.55082	22.7525	3.91323	17.1992	684.42	455.546	66.5594
	LPS 150pg/mL+ IL-37B 100ng/mL	187.077	38.9548	20.8229	27.3662	14.4762	52.8983	414.432	58.046	14.0062	1009.32	158.479	15.7016	9935.67	470.414	4.7346	7867.98	302.045	3.83891	1181.63	72.6344	6.14695	2.45988	0.968457	39.3701	2.64869	0.866916	32.7301	19.1709	1.07784	5.62228	472.149	198.23	41.9846
	LPS 300pg/mL+ IL-37B 1ng/mL	71.1574	7.06762	9.93237	28.1467	4.37296	15.5363	371.974	51.9664	13.9705	1013.08	106.643	10.5266	8757.28	1624.94	18.5553	7055.6	1902.32	26.9619	1596.46	257.409	16.1237	1.68199	0.239835	14.259	2.71192	0.515851	19.0217	22.5187	5.06282	22.4827	692.115	59.8223	8.64341
	LPS 300pg/mL+ IL-37B 10ng/mL	161.651	23.862	14.7614	35.8828	5.88602	16.4034	585.089	114.413	19.5549	1260.55	102.697	8.14703	10946.9	410.979	3.7543	6403.68	559.227	8.73291	2392.24	115.24	4.81724	2.13672	0.513922	24.0519	3.1014	0.722497	23.2959	21.0218	4.04382	19.2363	669.316	154.924	23.1465
	LPS 300pg/mL+ IL-37B 100ng/mL	187.99	21.1775	11.2652	21.8821	5.4578	24.9419	440.162	22.1652	5.0357	1103.81	32.3133	2.92745	10419	338.32	3.24714	8074.83	772.589	9.56787	1489.26	30.9438	2.07779	2.06325	0.608456	29.4902	3.34441	1.05142	31.4381	19.1184	2.86217	14.9708	617.573	565.732	91.6056
	LPS 150pg/mL+ IL-38 1ng/mL	61.8398	6.39768	10.3456	18.6962	3.04534	16.2886	386.091	50.7448	13.1432	869.803	51.6238	5.93511	8829.84	225.637	2.55539	6629.43	579.933	8.74785	1488.76	162.001	10.8816	1.95579	0.289526	14.8035	2.25156	0.692714	30.766	23.0024	1.00534	4.37059	592.009	357.79	60.4366
	LPS 150pg/mL+ IL-38 10ng/mL	130.303	44.2147	33.9322	28.0229	6.71565	23.9649	378.03	82.9584	21.9449	934.989	235.163	25.1514	9525.23	755.216	7.92859	7127.65	377.832	5.30093	1576.34	299.489	18.999	1.84623	0.328571	17.7969	2.97778	1.18438	39.7739	21.6955	1.50036	6.91553	574.249	214.288	37.3162
	LPS 150pg/mL+ IL-38 100ng/mL	137.506	25.2628	18.3722	33.047	5.73381	17.3504	412.168	46.2796	11.2283	941.389	28.9625	3.07657	8634.59	949.886	11.0009	5958.54	906.854	15.2194	1037.85	13.98	1.34701	2.02882	0.22699	11.1883	2.99596	0.0965668	3.22323	17.4793	4.89441	28.0011	818.61	309.538	37.8126
	LPS 300pg/mL+ IL-38 1ng/mL	90.4929	46.1168	50.9617	31.2563	23.2952	74.5297	454.121	132.283	29.1294	1030.72	230.301	22.3437	9765.46	904.539	9.26263	7042.2	463.439	6.58088	2049.53	397.149	19.3776	2.02874	0.252373	12.4399	2.42009	0.859497	35.5151	19.5747	2.21483	11.3148	919.527	99.5651	10.8279
	LPS 300pg/mL+ IL-38 10ng/mL	120.567	43.8734	36.3892	32.3608	15.8812	49.0755	450.384	75.7525	16.8195	1094.52	114.931	10.5005	10720	572.084	5.33658	7402.5	228.241	3.0833	2142.32	180.148	8.40902	1.7908	0.436174	24.3563	2.31124	0.604815	26.1684	19.5058	1.62365	8.32395	577.237	241.183	41.7824
	LPS 300pg/mL+ IL-38 100ng/mL	148.132	52.0613	35.1451	27.6498	11.2201	40.5792	403.957	59.6918	14.7768	1049.12	124.263	11.8445	9263.75	1080.39	11.6626	5852.41	1099.7	18.7905	1391.7	156.739	11.2624	1.94976	0.959375	49.2049	2.01577	0.793593	39.3692	19.2075	1.65482	8.61551	965.751	244.054	25.2709
	PHA 5ug/mL+ IL-37B 1ng/mL	66.3251	2.90176	4.37506	351.784	38.2941	10.8857	344.198	40.2691	11.6994	837.246	29.4566	3.51827	10051	335.064	3.33364	6823.44	745.499	10.9256	3034.64	112.131	3.69503	3.32637	0.0619422	1.86215	257.884	3.36026	1.30301	15.2183	2.29342	15.0702	710.413	67.8453	9.55012
	PHA 5ug/mL+ IL-37B 10ng/mL	69.2811	7.75286	11.1904	238.839	30.7409	12.871	259.616	11.092	4.27246	733.638	72.1339	9.83236	8445.49	1075.85	12.7387	5693.26	1345.93	23.6408	2637.76	189.243	7.17437	2.28156	0.574014	25.1589	267.389	5.37039	2.00846	14.4034	3.01717	20.9476	557.902	64.3868	11.5409
	PHA 5ug/mL+ IL-37B 100ng/mL	92.2686	19.7287	21.3818	208.34	88.346	42.4047	389.067	134.795	34.6458	715.839	65.4592	9.14441	9793.76	99.1673	1.01256	7671.37	726.245	9.46695	2113.53	370.782	17.5433	2.47913	0.776411	31.3179	300.471	18.423	6.13136	14.8157	4.12439	27.8379	675.327	103.076	15.2631
	PHA 10ug/mL+ IL-37B 1ng/mL	63.9882	8.01331	12.5231	861.936	116.945	13.5678	369.414	58.8912	15.9418	989.694	124.685	12.5983	10652.5	475.299	4.46187	7051.53	802.085	11.3746	5467.1	726.799	13.294	6.55763	0.88297	13.4648	382.949	47.383	12.3732	15.0353	4.94161	32.8668	1023.44	382.229	37.3474
	PHA 10ug/mL+ IL-37B 10ng/mL	64.1241	4.046	6.30965	514.6	27.7618	5.39483	320.186	20.1973	6.30799	869.516	35.7723	4.11405	9651.71	1223.3	12.6745	6701.8	1465.2	21.8628	4465.06	155.344	3.47911	4.07428	0.374305	9.18701	408.004	61.6375	15.1071	15.0292	5.74742	38.2417	918.332	20.6982	2.2539
	PHA 10ug/mL+IL-37B 100ng/mL	100.437	46.2812	46.0798	760.233	78.369	10.3085	478.995	83.7505	17.4846	1039.9	172.105	16.5501	10962.5	639.934	5.83749	7165.05	261.317	3.6471	4512.39	531.27	11.7736	6.17266	0.683256	11.0691	441.126	95.0983	21.5581	15.1224	3.90168	25.8006	1086.37	211.615	19.4792
	PHA 5ug/mL+IL-38 1ng/mL	116.182	18.3757	15.8164	606.54	433.602	71.4878	483.733	146.243	30.2322	1379.72	207.505	15.0396	17333.5	1064.38	6.14058	17768.9	1135.68	6.39138	5828.33	887.342	15.2246	7.2134	2.394	33.1883	514.818	54.8912	10.6623	32.7787	6.16723	18.8147	894.575	263.093	29.4099
	PHA 5ug/mL+IL-38 10ng/mL	141.33	36.3599	25.727	450.542	129.226	28.6824	444.584	122.013	27.4443	1415.39	339.217	23.9662	17550	1254.52	7.14828	16951.1	103.773	0.612191	5442.98	506.938	9.31361	7.23963	0.289937	4.00486	598.429	36.5531	6.10817	44.894	7.69703	17.1449	601.311	164.217	27.3099
	PHA 5ug/mL+ IL-38 100ng/mL	301.242	110.802	36.7816	768.326	361.329	47.028	716.796	46.1161	6.43364	1809.94	397.788	21.978	19548.7	1322.63	6.76581	18320.5	847.882	4.62804	5934.46	796.566	13.4227	8.59413	2.49425	29.0227	609.357	32.6103	5.3516	34.9795	2.56757	7.34021	903.123	343.789	38.0667
	PHA 10ug/mL+IL-38 1ng/mL	98.9248	11.9602	12.0902	1428.67	279.238	19.5454	457.049	67.7453	14.8223	1524.12	184.169	12.0836	16958.3	1795.65	10.5886	14958.4	3026.68	20.2339	9763.69	1107.52	11.3433	13.2045	1.65828	12.5584	704.971	35.865	5.08745	37.9515	12.5588	33.0917	1238.62	45.2301	3.65167
	PHA 10ug/mL+ IL-38 10ng/mL	151.535	26.2105	17.2966	1135.91	140.052	12.3295	636.846	63.4797	9.96783	1795.42	292.378	16.2846	18972.3	514.677	2.71279	18058.7	319.679	1.77022	9193.85	388.707	4.22791	10.0827	3.03733	30.1242	760.918	27.4472	3.60712	42.8122	15.333	35.8145	1329.48	144.334	10.8564
	PHA 10ug/mL+ IL-38 100ng/mL	408.856	23.4339	5.73157	2104.31	133.133	6.32671	823.788	46.3122	5.62185	2499.85	176.124	7.04537	20287.3	517.986	2.55325	18149.9	1768.01	9.74117	9934.87	936.148	9.42286	12.5477	1.45258	11.5765	996.498	89.2328	8.95464	27.1631	6.4167	23.6228	1947.5	225.7	11.5893
	LPS 150pg/mL+ IL-37B+IL-38 10 ng/mL	327.591	40.2448	12.2851	80.4198	20.3875	25.3513	708.284	43.3493	6.12033	2158.66	137.576	6.37321	17188.3	1709.46	9.94547	14915	2457.91	16.4794	3599.89	208.156	5.78229	5.01523	0.91363	18.2171	7.17601	0.994305	13.856	43.4973	6.46497	14.8629	351.803	95.0355	27.0138
	PHA 5ug/mL+IL-37B+IL-38 10 ng/mL	243.321	76.4871	31.4346	822.159	89.5364	10.8904	662.456	168.303	25.4059	1710.61	239.084	13.9765	17117.5	1887.02	11.0239	13917	2973.26	21.3642	6960.91	432.459	6.21268	9.78707	1.65132	16.8725	657.303	45.263	6.88617	38.8507	6.95386	17.8989	1066.81	57.5394	5.39358

## Sheet: Donor1 data
	Sample	GM-CSF	Mean	STDEV	%CV	IFNg	Mean	STDEV	%CV	IL-1a	Mean	STDEV	%CV	IL-1b	Mean	STDEV	%CV	IL-6	Mean	STDEV	%CV	IL-8	Mean	STDEV	%CV	IL-10	Mean	STDEV	%CV	IL12P70	Mean	STDEV	%CV	IL-17A	Mean	STDEV	%CV	IL-22	Mean	STDEV	%CV	TNFa	Mean	STDEV	%CV
	Media	< 2.56	#DIV/0!	#DIV/0!	#DIV/0!	0.691963	0.614747	0.328618	53.4558	< 4.8	#DIV/0!	#DIV/0!	#DIV/0!	11.6589	9.25128	2.11193	22.8285	79.6771	63.8891	13.6734	21.4017	8158.74	6750	1290.8	19.1229	13.2621	13.9474	0.665935	4.7746	1.81778	1.81778	#DIV/0!	#DIV/0!	1.53591	1.65447	0.44182	26.7046	< 12.8	#DIV/0!	#DIV/0!	#DIV/0!	623.882	230.636	340.582	147.671
	Media	< 2.56				0.897881				< 4.8				8.38311				56.1121				6467.22				14.5921				< 3.2				2.14348				< 12.8				37.8547
	Media	< 2.56				0.254397				< 4.8				7.7118				55.878				5624.03				13.9882				< 3.2				1.28403				< 12.8				30.1722
	LPS 150pg/mL	804.828	808.229	165.629	20.4928	232.841	216.418	16.9253	7.82066	1442.38	1497.96	121.728	8.12623	4175.46	4437.98	272.6	6.14244	22730	22307.8	3028.46	13.5758	22515.5	24871.4	5120.72	20.5888	2982.93	3301.37	280.677	8.50185	5.9209	5.53495	1.73884	31.4156	7.26087	7.83367	1.60637	20.506	40.115	48.6125	7.73392	15.9093	3506.62	5099.53	1382.34	27.1072
	LPS 150pg/mL	975.533				217.382				1637.56				4719.65				25103				30746				3408.35				3.63556				9.64793				50.4827				5984.58
	LPS 150pg/mL	644.327				199.032				1413.95				4418.84				19090.4				21352.6				3512.82				7.04839				6.59221				55.2398				5807.38
	LPS 300pg/mL	637.924	596.823	40.4956	6.78518	102.146	137.909	31.2202	22.6383	1256.62	1394.35	126.523	9.07394	3950.13	4279.25	306.613	7.16512	18910.4	22367.3	3006.01	13.4393	12909.2	24353.9	10059.7	41.3065	3794.71	4096.31	265.109	6.47189	2.32323	7.43085	6.93664	93.3493	6.3673	7.53931	1.65659	21.9727	59.0373	51.024	8.59903	16.8529	4273.39	4134.23	1058.78	25.61
	LPS 300pg/mL	595.586				159.724				1505.42				4330.79				23824.7				28354.8				4292.47				4.64133				6.81608				52.095				3012.75
	LPS 300pg/mL	556.961				151.856				1421.02				4556.82				24366.8				31797.7				4201.76				15.328				9.43455				41.9396				5116.55
	PHA 5ug/mL	457.992	460.589	2.75913	0.599044	2310.28	1967.53	375.519	19.0858	1291.67	1229.17	117.627	9.5696	4537.17	4082.07	568.258	13.9208	23597.7	20746.7	2560.41	12.3413	15241.3	14545.8	616.267	4.23674	4291.47	4189.82	99.6816	2.37914	7.60924	9.40237	3.72971	39.6678	186.882	212.981	26.3929	12.3921	47.1691	48.2737	1.9131	3.96304	4941.07	4628.23	407.947	8.81431
	PHA 5ug/mL	463.486				2026.17				1302.36				4263.89				18643.2				14067.9				4185.77				6.90789				212.404				47.1691				4776.81
	PHA 5ug/mL	460.289				1566.14				1093.49				3445.15				19999.3				14328.1				4092.23				13.69				239.658				50.4827				4166.82
	PHA 10ug/mL	310.622	376.799	94.7923	25.1572	6103.64	7779.51	3753.51	48.2487	1345.18	1580.37	276.298	17.4831	4483.33	5270.37	804.247	15.2598	18934	20920.7	2780.11	13.2888	14873.5	19348.4	6158.33	31.8286	6663.18	5954.18	823.189	13.8254	30.6549	28.3168	8.53522	30.1419	284.275	295.683	11.9553	4.04328	44.5969	42.8254	1.53421	3.58248	9774.1	8913.14	976.886	10.9601
	PHA 10ug/mL	485.393				12079				1884.66				6090.79				24097.8				26371.9				6147.97				35.4393				308.119				41.9396				9113.83
	PHA 10ug/mL	334.383				5155.88				1511.27				5237				19730.4				16799.8				5051.39				18.8562				294.656				41.9396				7851.5
	LPS 150pg/mL+ IL-37B 1ng/mL	469.769	409.145	87.6503	21.4228	125.97	104.488	19.1682	18.3449	1106.86	1149.84	110.21	9.58477	3650.74	3668.44	213.517	5.82038	22023	22038	301.442	1.36783	25839.4	19651.9	5655.82	28.7801	3111.59	3156	47.0721	1.49151	7.88902	7.5957	2.67694	35.2429	7.26087	8.68777	2.47146	28.4475	40.115	31.6569	11.9615	37.7847	4275.15	4213.92	683.494	16.2199
	LPS 150pg/mL+ IL-37B 1ng/mL	308.646				89.1303				1067.6				3464.31				21744.4				14748.7				3151.07				10.1139				11.5416				< 12.8				4864.75
	LPS 150pg/mL+ IL-37B 1ng/mL	449.019				98.3638				1275.06				3890.25				22346.7				18367.5				3205.35				4.78418				7.26087				23.1989				3501.88
	LPS 150pg/mL+ IL-37B 10ng/mL	474.741	632.4	183.263	28.9789	98.6344	98.61	35.8592	36.3647	928.809	1155.93	285.883	24.7317	3109.06	3684.98	744.047	20.1913	16951.4	20397.7	3313.09	16.2425	13930.7	18804.1	4795.6	25.503	2400.99	2768.69	385.919	13.9387	4.35503	4.01966	0.299245	7.44453	4.04814	5.44321	1.22923	22.5827	17.8199	21.934	7.12576	32.4873	2094.52	2811.88	1269.27	45.1396
	LPS 150pg/mL+ IL-37B 10ng/mL	588.988				62.7386				1062.04				3420.82				20682.4				18963.6				2734.52				3.77992				5.91418				17.8199				2063.72
	LPS 150pg/mL+ IL-37B 10ng/mL	833.471				134.457				1476.96				4525.07				23559.2				23517.9				3170.55				3.92404				6.3673				30.1621				4277.4
	LPS 150pg/mL+ IL-37B 100ng/mL	1168.9	975.31	167.758	17.2005	446.867	227.932	191.206	83.8875	1432.68	1327.47	130.373	9.8212	4464.16	4047.15	361.463	8.93129	23772.9	23547.1	429.836	1.82543	28997.5	29118.2	1383.35	4.75079	2772.93	2708.97	132.751	4.90042	20.2068	15.4807	5.80278	37.484	5.68586	6.13434	0.982336	16.0137	43.7211	41.9252	1.80312	4.30081	6611.87	5150.38	1298.1	25.204
	LPS 150pg/mL+ IL-37B 100ng/mL	884.453				143.173				1181.61				3823.5				23051.4				30558				2556.34				17.231				5.45629				40.115				4707.9
	LPS 150pg/mL+ IL-37B 100ng/mL	872.578				93.7559				1368.11				3853.78				23817				27799.2				2797.63				9.00424				7.26087				41.9396				4131.37
	LPS 300pg/mL+ IL-37B 1ng/mL	571.26	560.681	18.1031	3.22877	66.5191	68.9647	12.5596	18.2117	1314.63	1364.95	49.2326	3.60693	4382.1	4431.69	60.1766	1.35787	23884.5	22680.8	1070.55	4.72009	32292.9	23441.2	7670.32	32.7215	3402.75	3308.19	93.2239	2.81798	12.0446	7.9135	3.6614	46.2677	6.3673	5.29479	0.957981	18.0929	51.2924	42.5753	7.78419	18.2833	3866.13	3932.81	329.644	8.3819
	LPS 300pg/mL+ IL-37B 1ng/mL	571.006				57.8077				1413.01				4498.64				21835.2				18751.9				3216.36				5.06935				4.9931				36.3186				3641.6
	LPS 300pg/mL+ IL-37B 1ng/mL	539.778				82.5672				1367.19				4414.32				22322.7				19278.9				3305.46				6.62653				4.52398				40.115				4290.7
	LPS 300pg/mL+ IL-37B 10ng/mL	768.782	827.672	144.493	17.4578	93.7559	142.493	46.053	32.3194	1523.44	1528.59	162.348	10.6207	4470.66	4566.33	321.075	7.03136	22427.3	22417.4	2418.44	10.7882	26188.9	23125.5	4712.52	20.378	3721.5	4129.99	392.675	9.50789	3.05547	7.39067	3.84553	52.0323	4.9931	5.37841	0.352886	6.56116	41.9396	34.4454	6.51231	18.9062	4309.32	5193.46	1604.48	30.8942
	LPS 300pg/mL+ IL-37B 10ng/mL	992.31				148.439				1693.46				4924.37				24830.9				25488.6				4163.81				8.72599				5.68586				31.2344				7045.52
	LPS 300pg/mL+ IL-37B 10ng/mL	721.923				185.284				1368.89				4303.97				19994.1				17699				4504.66				10.3906				5.45629				30.1621				4225.54
	LPS 300pg/mL+ IL-37B 100ng/mL	1029.09	983.37	56.1651	5.71149	196.7	170.927	59.4347	34.7721	1616.1	1733.43	102.975	5.94051	4814.33	4748.16	194.711	4.10077	24285.6	24379.4	304.021	1.24704	30451.4	29927.2	490.905	1.64033	3009.02	3170.85	252.69	7.96917	6.62653	6.3355	1.99439	31.4797	6.14131	6.29197	0.130477	2.07371	36.3186	41.2009	5.5062	13.3643	6627.01	4478.19	1861.98	41.5788
	LPS 300pg/mL+ IL-37B 100ng/mL	1000.34				102.955				1775.37				4528.99				24133.4				29478.4				3041.5				4.21158				6.3673				47.1691				3466.27
	LPS 300pg/mL+ IL-37B 100ng/mL	920.677				213.124				1808.82				4901.16				24719.3				29851.7				3462.03				8.16839				6.3673				40.115				3341.3
	LPS 150pg/mL+ IL-38 1ng/mL	432.17	438.212	30.0469	6.85671	84.2118	66.1608	19.4754	29.4365	1032.77	1114.46	133.051	11.9386	3560.43	3479.24	102.538	2.94715	20295.1	19887.1	2296.67	11.5486	16960.5	15225.6	1513.03	9.93737	2728.37	3022.5	360.64	11.9318	3.34607	5.29676	1.85917	35.1	7.26087	6.21045	0.938064	15.1046	20.6082	16.4408	10.7044	65.1085	4306.55	3983.1	287.281	7.21251
	LPS 150pg/mL+ IL-38 1ng/mL	411.645				45.5201				1042.62				3364.01				17413.7				14536.7				2914.26				5.49583				5.91418				4.2795				3885.15
	LPS 150pg/mL+ IL-38 1ng/mL	470.821				68.7505				1267.99				3513.27				21952.4				14179.7				3424.86				7.04839				5.45629				24.4347				3757.61
	LPS 150pg/mL+ IL-38 10ng/mL	842.959	761.148	172.248	22.63	353.376	223.016	114.213	51.2129	1412.88	1273.4	155.435	12.2063	4353.84	4164.38	379.111	9.10366	23056.4	22209.9	837.841	3.77237	26219.2	22889.5	4852.61	21.2002	3060.19	3005.71	125.383	4.17151	3.77992	4.78115	0.999722	20.9097	6.3673	6.20709	1.14235	18.4039	25.6365	28.5879	4.13954	14.48	2549.51	3681.02	1129.66	30.6887
	LPS 150pg/mL+ IL-38 10ng/mL	877.245				140.535				1301.48				4411.42				22192.5				17321.7				3094.63				5.77936				7.26087				33.3198				4808.82
	LPS 150pg/mL+ IL-38 10ng/mL	563.241				175.136				1105.84				3727.89				21381				25127.5				2862.3				4.78418				4.9931				26.8075				3684.74
	LPS 150pg/mL+ IL-38 100ng/mL	936.74	872.049	89.4063	10.2524	90.2203	80.7837	31.3407	38.7958	1500.97	1387.43	103.16	7.43534	3991.91	4070.34	68.7162	1.68822	23674.8	22925.2	1329.61	5.79975	26578	26400.8	7628.78	28.896	2405.81	2353.33	188.868	8.02556	3.92404	5.29813	1.79501	33.88	6.3673	6.05883	0.949835	15.6769	25.6365	26.6207	20.0745	75.4094	4749.9	4613.22	1033.2	22.3965
	LPS 150pg/mL+ IL-38 100ng/mL	909.38				106.322				1361.86				4099.1				23710.9				33939.5				2510.41				7.32903				6.81608				47.1691				5571.28
	LPS 150pg/mL+ IL-38 100ng/mL	770.027				45.809				1299.46				4120				21390.1				18685				2143.77				4.64133				4.9931				7.05639				3518.49
	LPS 300pg/mL+ IL-38 1ng/mL	478.833	616.548	165.261	26.8043	53.2664	117.038	62.4149	53.3287	1213.75	1466.38	231.152	15.7634	4253.42	4613.51	347.382	7.52967	20918.1	23017.5	1821.73	7.91455	18151.3	22253.8	4619.51	20.7583	3849.59	4243.52	513.071	12.0907	1.12694	7.24161	6.28817	86.8339	4.04814	5.29058	1.16843	22.0851	33.3198	30.4052	8.71332	28.6573	2509.48	1675.32	722.548	43.129
	LPS 300pg/mL+ IL-38 1ng/mL	571.006				119.846				1518.11				4640.51				24180.9				27257.5				4057.26				13.69				6.3673				37.2877				1272.36
	LPS 300pg/mL+ IL-38 1ng/mL	799.805				178.002				1667.28				4946.61				23953.6				21352.6				4823.7				6.90789				5.45629				20.6082				1244.1
	LPS 300pg/mL+ IL-38 10ng/mL	913.957	667.815	218.904	32.7792	150.542	102.752	42.9559	41.8054	1711.69	1413.2	258.927	18.322	5694.06	4614.24	937.914	20.3265	22564.1	22279.5	548.622	2.46245	23975.9	27847.1	5915.82	21.2439	4998.26	4400.05	521.03	11.8414	7.60924	7.5975	2.5223	33.1991	4.52398	4.83475	0.538267	11.1333	35.3348	33.4413	14.7659	44.1548	5181.33	3549.43	2370.52	66.7862
	LPS 300pg/mL+ IL-38 10ng/mL	494.947				90.3565				1278.92				4146.27				21647.1				34656.9				4156.5				5.06935				4.52398				17.8199				830.304
	LPS 300pg/mL+ IL-38 10ng/mL	594.541				67.3566				1249				4002.39				22627.4				24908.7				4045.4				10.1139				5.45629				47.1691				4636.64
	LPS 300pg/mL+ IL-38 100ng/mL	1016.29	929.663	75.0322	8.0709	221.766	135.411	80.2897	59.2935	1798.67	1546.68	221.456	14.3181	5107	4892.38	196.606	4.0186	25264.1	21072.8	3842.67	18.2352	30451.4	18883.3	10041.3	53.1755	3165.68	2818.76	303.813	10.7783	14.5098	9.94242	4.80719	48.3503	7.70199	6.04672	1.59315	26.3473	52.095	52.095	#DIV/0!	#DIV/0!	6863.4	4246.29	2271.27	53.4883
	LPS 300pg/mL+ IL-38 100ng/mL	885.256				63.0193				1383.01				4720.98				20238.5				13777.6				2600.17				10.3906				5.91418				< 12.8				3085.03
	LPS 300pg/mL+ IL-38 100ng/mL	887.44				121.446				1458.37				4849.17				17715.8				12420.8				2690.42				4.92686				4.52398				< 12.8				2790.44
	PHA 5ug/mL+ IL-37B 1ng/mL	509.65	422.409	77.4645	18.3388	537.962	2149.63	1439.36	66.9583	976.933	1179.54	176.048	14.9252	3272.75	3880.25	570.882	14.7125	22070.2	22662.1	750.928	3.31359	22381.2	22344.6	3647.03	16.3217	3624.61	4219.18	700.323	16.5986	4.78418	9.57642	4.39416	45.8852	228.887	195.781	43.8475	22.3962	14.7605	24.5378	14.3669	58.5501	1805.94	4873.18	2668.32	54.7552
	PHA 5ug/mL+ IL-37B 1ng/mL	361.686				3307.09				1295.19				4405.61				22409.2				18679.4				4041.78				13.4163				146.053				17.8199				6153.92
	PHA 5ug/mL+ IL-37B 1ng/mL	395.89				2603.85				1266.5				3962.4				23506.8				25973.2				4991.14				10.5288				212.404				41.0329				6659.69
	PHA 5ug/mL+ IL-37B 10ng/mL	504.458	503.061	34.4157	6.84126	1574.83	1257.83	277.944	22.0971	1244.22	1156.18	109.679	9.48633	4055.57	3768.16	427.165	11.3362	24220.6	22645.5	2935.79	12.9641	30638.3	25023.2	6750.58	26.9772	5677.39	4884.15	689.252	14.112	7.04839	6.71841	0.959312	14.2788	206.45	229.691	36.8695	16.0517	32.2865	38.8893	11.4364	29.4077	5073.1	5035.68	309.15	6.13919
	PHA 5ug/mL+ IL-37B 10ng/mL	536.757				1142.81				1190.99				3971.61				24457.7				26898				4543.71				7.46919				210.421				52.095				5324.42
	PHA 5ug/mL+ IL-37B 10ng/mL	467.968				1055.87				1033.32				3277.3				19258.3				17533.4				4431.37				5.63767				272.203				32.2865				4709.53
	PHA 5ug/mL+ IL-37B 100ng/mL	711.461	830.114	137.697	16.5878	499.913	848.811	319.894	37.6873	972.501	1083.48	176.845	16.322	3667.66	3632.34	310.641	8.55209	20792.1	20572.9	2712.24	13.1835	13249.3	17344.2	8032.35	46.3114	2871.78	3086.44	395.1	12.8012	3.63556	6.45998	3.51072	54.3457	203.466	229.872	28.4924	12.3949	< 12.8	17.8199	#DIV/0!	#DIV/0!	3359.68	3318.49	336.308	10.1344
	PHA 5ug/mL+ IL-37B 100ng/mL	797.78				918.214				990.511				3305.54				17757.8				12184.6				2845.13				5.35383				226.079				< 12.8				2963.49
	PHA 5ug/mL+ IL-37B 100ng/mL	981.101				1128.31				1287.41				3923.8				23168.9				26598.8				3542.4				10.3906				260.071				17.8199				3632.31
	PHA 10ug/mL+ IL-37B 1ng/mL	419.337	304.694	99.7229	32.7289	9544.09	7677.65	2890.66	37.6504	1914	1664.89	266.853	16.0283	6235.18	5612.73	797.115	14.2019	23827.3	23617.8	445.331	1.88558	23534.6	27889.5	3782.72	13.5633	6205.58	6711.93	458.545	6.83179	19.937	20.0969	5.94168	29.5652	286.19	300.945	12.83	4.26322	24.4347	34.5702	8.88776	25.7093	3824.88	5720.63	2314.43	40.4576
	PHA 10ug/mL+ IL-37B 1ng/mL	238.022				9140.93				1697.4				5888.72				23919.7				30358.8				6831.07				26.1169				309.476				38.243				8299.81
	PHA 10ug/mL+ IL-37B 1ng/mL	256.724				4347.92				1383.27				4714.3				23106.3				29775.1				7099.15				14.2368				307.17				41.0329				5037.19
	PHA 10ug/mL+ IL-37B 10ng/mL	323.769	341.828	110.322	32.2741	3548.47	3207.06	547.003	17.0562	1201.38	1177.64	160.103	13.5953	4592.64	4339.66	338.576	7.80189	18612.3	19394.2	3364.98	17.3504	12165.8	17665.8	12213.1	69.1345	6661.57	7003.39	447.71	6.39276	9.00424	11.9422	3.18558	26.675	266.972	335.657	89.32	26.6105	< 12.8	32.2865	#DIV/0!	#DIV/0!	3218.4	3658.17	1124.38	30.7362
	PHA 10ug/mL+ IL-37B 10ng/mL	241.65				3496.55				1006.99				3955.03				16489.1				9169.72				6838.42				15.328				303.367				< 12.8				2820.13
	PHA 10ug/mL+ IL-37B 10ng/mL	460.066				2576.15				1324.55				4471.31				23081.3				31661.8				7510.18				11.4943				436.631				32.2865				4935.97
	PHA 10ug/mL+IL-37B 100ng/mL	760.313	666.933	110.721	16.6015	2815.33	5403.74	3579.8	66.2466	1434.83	1603.21	297.944	18.5842	4650.78	5100.19	578.373	11.3402	23625.9	23761.5	439.077	1.84785	22492.4	24612.7	6714.29	27.2798	6023.48	6153.67	438.226	7.12138	13.9635	19.6518	4.94273	25.1515	339.164	343.327	36.7884	10.7153	30.1621	39.914	13.7912	34.5524	5544.05	7142.91	1719.32	24.0703
	PHA 10ug/mL+IL-37B 100ng/mL	695.868				3906.88				1427.58				4897.07				23406.2				19214.5				5795.29				22.0927				382.02				< 12.8				6923.13
	PHA 10ug/mL+IL-37B 100ng/mL	544.618				9489.02				1947.22				5752.73				24252.4				32131.2				6642.24				22.8993				308.798				49.6659				8961.56
	PHA 5ug/mL+IL-38 1ng/mL	310.446	247.708	55.1318	22.2567	806.505	451.874	309.099	68.4038	1026.83	908.637	105.13	11.5701	3455.95	3094.47	319.444	10.3231	19222.2	23451.6	3792.75	16.1727	10885.6	15285.4	3842.93	25.1413	5154.38	5325.03	639.673	12.0126	9.79269	6.9399	3.10484	44.7389	183.793	157.387	24.86	15.7954	44.0932	47.8747	3.45566	7.21815	4840.8	3927.87	870.764	22.1688
	PHA 5ug/mL+IL-38 1ng/mL	206.986				239.634				825.543				2850.14				26550.7				17985.3				6032.73				3.63303				134.434				48.6624				3836.32
	PHA 5ug/mL+IL-38 1ng/mL	225.692				309.483				873.541				2977.31				24581.8				16985.1				4788				7.39399				153.935				50.8685				3106.5
	PHA 5ug/mL+IL-38 10ng/mL	607.077	498.854	105.04	21.0562	242.469	282.304	81.1691	28.7524	998.516	929.834	86.2022	9.27071	3406.49	3022.19	405.633	13.4218	24391.6	25272.8	763.579	3.02135	14985.5	17682.2	2417.53	13.6721	4810.3	4770.71	130.529	2.73605	9.09936	8.94654	2.39748	26.7979	250.454	202.588	41.457	20.4637	55.1458	66.5162	17.9243	26.9473	4107.85	3732.49	798.122	21.3831
	PHA 5ug/mL+IL-38 10ng/mL	492.168				228.748				957.887				3061.94				25688.5				18405.6				4624.97				6.4763				179.213				57.2241				2815.89
	PHA 5ug/mL+IL-38 10ng/mL	397.317				375.694				833.1				2598.15				25738.4				19655.4				4876.85				11.264				178.097				87.1786				4273.74
	PHA 5ug/mL+ IL-38 100ng/mL	665.476	813.976	128.88	15.8334	280.083	583.073	270.093	46.3223	962.51	1093.62	120.57	11.0248	3099.51	3562.18	416.341	11.6878	25083.3	23491.8	2759.24	11.7455	17608.6	17386.8	2538.84	14.6021	2896.54	3517.61	542.927	15.4346	8.40112	11.2433	2.78495	24.7699	174.618	184.287	19.3932	10.5233	31.425	43.0076	11.3418	26.3716	3772.72	3600.33	596.226	16.5603
	PHA 5ug/mL+ IL-38 100ng/mL	879.815				670.554				1118.64				3906.62				25086.3				19807.4				3754.09				13.9672				171.63				43.5056				4091.38
	PHA 5ug/mL+ IL-38 100ng/mL	896.638				798.582				1199.73				3680.41				20305.7				14744.3				3902.18				11.3614				206.614				54.0922				2936.91
	PHA 10ug/mL+IL-38 1ng/mL	195.832	263.701	84.7569	32.1413	1356.45	1423.45	107.281	7.53667	1086.64	1141.92	131.48	11.514	4053.86	4205.9	198.294	4.71467	24034.8	23392.6	3642.1	15.5695	19861.4	19041.8	6575.6	34.5325	5379.03	6034.39	876.023	14.5172	6.06447	10.2402	3.76955	36.8114	202.222	224.344	28.0762	12.5148	45.2567	50.4778	8.06867	15.9846	2111.54	2285.75	710.78	31.0962
	PHA 10ug/mL+IL-38 1ng/mL	236.569				1366.72				1047.1				4133.66				19472.1				12094.8				5694.77				11.264				214.88				46.4056				1678.26
	PHA 10ug/mL+IL-38 1ng/mL	358.701				1547.19				1292.01				4430.19				26670.9				25169.1				7029.38				13.3921				255.929				59.7711				3067.43
	PHA 10ug/mL+ IL-38 10ng/mL	334.265	324.283	9.75641	3.00861	929.872	899.052	28.6426	3.18587	1038.98	1021.95	33.0138	3.23046	3701.05	3528.76	185.357	5.25276	20179.6	23155.3	2629.45	11.3557	13050.4	14639.1	1377.52	9.40984	6397.99	7110.18	724.372	10.1878	12.6219	9.80789	2.44519	24.9309	229.498	237.723	12.1233	5.09975	48.6624	39.761	8.96815	22.5552	4497.57	5126.03	860.434	16.7856
	PHA 10ug/mL+ IL-38 10ng/mL	314.769				873.25				1042.98				3552.61				25165.5				15366.1				7086.39				8.20065				251.645				39.893				4773.84
	PHA 10ug/mL+ IL-38 10ng/mL	323.816				894.034				983.904				3332.64				24120.9				15500.9				7846.15				8.60115				232.024				30.7275				6106.69
	PHA 10ug/mL+ IL-38 100ng/mL	713.105	711.531	147.631	20.7483	2807.98	2551.41	289.866	11.361	1675.87	1713.69	161.693	9.43541	5750.95	5415.88	503.296	9.29297	25554.6	24749.1	715.943	2.8928	19847.2	19726.9	755.551	3.83005	5643.15	5982.53	442.3	7.39319	33.13	29.1136	7.74699	26.6095	284.764	284.363	36.5726	12.8612	50.8685	57.128	5.78096	10.1193	9933.86	8186.51	3897.49	47.6087
	PHA 10ug/mL+ IL-38 100ng/mL	858.368				2609.28				1890.94				5659.56				24507.8				18918.4				6482.74				34.0277				320.734				58.2494				10904.6
	PHA 10ug/mL+ IL-38 100ng/mL	563.12				2236.98				1574.25				4837.12				24185.1				20415.1				5821.69				20.1832				247.592				62.2661				3721.1
	LPS 150pg/mL+ IL-37B+IL-38 10 ng/mL	914.038	859.773	72.3299	8.41268	73.8197	64.6812	8.47187	13.0979	1331.61	1245.45	132.694	10.6543	3894.18	3767.68	297.107	7.88568	22457.5	23399.1	1229.29	5.25359	14654.4	16701.3	2006.21	12.0122	3235.52	3088.96	146.524	4.74346	5.64989	8.93507	2.92665	32.7547	5.94121	5.8071	0.23228	3.99993	35.4592	43.8874	7.32055	16.6803	4253.33	3992.43	311.406	7.79992
	LPS 150pg/mL+ IL-37B+IL-38 10 ng/mL	777.658				63.1351				1092.64				3428.25				22949.9				16785.4				3088.91				9.89136				5.53889				47.5406				3647.68
	LPS 150pg/mL+ IL-37B+IL-38 10 ng/mL	887.623				57.0889				1312.09				3980.6				24789.8				18664.2				2942.47				11.264				5.94121				48.6624				4076.27
	PHA 5ug/mL+IL-37B+IL-38 10 ng/mL	632.631	698.153	56.8412	8.14164	650.895	758.148	149.203	19.68	1163.73	1202.91	38.2842	3.18264	3657.63	3980.61	286.994	7.20979	25853.8	23320.6	2863.21	12.2776	16640.3	15158.6	2156.01	14.223	4367.82	4725.93	338.169	7.1556	7.69742	11.5522	3.71598	32.1667	232.986	246.614	12.4385	5.04371	44.0932	44.052	7.92255	17.9845	3503.81	4857.52	1192.55	24.5506
	PHA 5ug/mL+IL-37B+IL-38 10 ng/mL	734.242				695.009				1240.23				4206.35				23893.9				16150.3				5039.8				11.8476				249.5				36.109				5752.95
	PHA 5ug/mL+IL-37B+IL-38 10ng/mL	727.586				928.541				1204.77				4077.86				20214.1				12685.2				4770.18				15.1117				257.355				51.954				5315.8

## Sheet: Donor 2 data
	Sample	GM-CSF	Mean	STDEV	%CV	IFNg	Mean	STDEV	%CV	IL-1a	Mean	STDEV	%CV	IL-1b	Mean	STDEV	%CV	IL-6	Mean	STDEV	%CV	IL-8	Mean	STDEV	%CV	IL-10	Mean	STDEV	%CV	IL12P70	Mean	STDEV	%CV	IL-17A	Mean	STDEV	%CV	IL-22	Mean	STDEV	%CV	TNFa	Mean	STDEV	%CV
	Media	< 2.56	#DIV/0!	#DIV/0!	#DIV/0!	0.924085	1.21019	0.337767	27.9102	1.5439	1.65412	0.225096	13.6082	2.35404	4.04684	2.45503	60.6653	33.6211	41.7318	8.69466	20.8346	3742.85	3577.99	188.94	5.28061	14.0988	14.4947	2.24126	15.4626	< 3.2	1.02499	#DIV/0!	#DIV/0!	0.948696	1.46385	0.551764	37.6925	< 12.8	6.89833	#DIV/0!	#DIV/0!	29.9881	140.502	202.807	144.344
	Media	< 2.56				1.5828				1.91309				6.8625				50.9115				3619.31				16.9076				1.02499				2.04609				6.89833				374.563
	Media	< 2.56				1.1237				1.50537				2.92398				40.6628				3371.81				12.4778				< 3.2				1.39678				< 12.8				16.9563
	LPS 150pg/mL	70.0074	85.1137	29.1113	34.2028	38.1282	34.621	3.03895	8.77775	433.27	491.813	66.6346	13.5488	1509.77	1547.25	70.6335	4.5651	16386.7	16861.3	412.499	2.44642	11393.8	11983.8	802.184	6.69389	1963.7	2077.1	188.701	9.08484	< 3.2	0.0193288	#DIV/0!	#DIV/0!	7.4015	6.03268	1.44827	24.0071	< 12.8	12.1797	0.783238	6.43067	368.116	645.682	241.364	37.3813
	LPS 150pg/mL	118.673				32.9674				564.324				1503.26				17063.5				12897.2				2294.93				< 3.2				6.18027				12.7336				762.683
	LPS 150pg/mL	66.6607				32.7674				477.844				1628.72				17133.8				11660.4				1972.68				0.0193288				4.51626				11.6259				806.248
	LPS 300pg/mL	78.8377	72.694	10.7147	14.7394	10.3119	24.6968	13.7581	55.708	530.114	590.865	60.2907	10.2038	1699.9	1842.18	191.591	10.4002	15047.5	16094.1	975.132	6.05894	13169.3	12422.6	867.416	6.98255	2274.96	2495.87	326.335	13.075	1.25477	0.972279	0.399501	41.0891	3.23148	4.07716	1.46476	35.926	18.6279	22.5228	4.12767	18.3267	233.98	340.184	173.673	51.0526
	LPS 300pg/mL	60.3218				26.0506				591.799				1766.61				16257.6				12627.5				2341.95				< 3.2				3.23148				22.0911				540.605
	LPS 300pg/mL	78.9223				37.728				650.684				2060.03				16977.1				11471.1				2870.7				0.689789				5.76852				26.8493				245.967
	PHA 5ug/mL	20.6853	43.6949	21.7998	49.8909	76.3623	96.4143	25.4749	26.4223	369.899	386.251	33.2079	8.59748	1131.28	1232.24	98.8493	8.02193	18231	17937.3	503.705	2.80815	12185.4	12420	512.014	4.12249	2604.67	2633.08	127.127	4.82806	1.0284	0.990813	0.172604	17.4204	111.81	104.777	10.5741	10.0921	14.8217	25.7427	15.4446	59.9962	545.834	619.829	104.646	16.883
	PHA 5ug/mL	64.0399				125.079				424.464				1236.6				18225.1				13007.3				2772.02				1.14153				109.904				36.6637				< 6.4
	PHA 5ug/mL	46.3597				87.8016				364.39				1328.84				17355.7				12067.4				2522.57				0.802514				92.6165				< 12.8				693.825
	PHA 10ug/mL	54.0244	58.2099	4.93552	8.47883	756.349	593.838	149.988	25.2575	805.944	675.201	114.244	16.9201	2050.5	2085.99	124.133	5.95079	19683.6	17415	2047.32	11.7561	11733	11333.1	386.539	3.4107	4592.56	3550.19	956.142	26.9322	< 3.2	5.3736	#DIV/0!	#DIV/0!	151.275	139.002	16.6591	11.9848	7.92655	7.92655	#DIV/0!	#DIV/0!	20.9161	180.132	283.571	157.424
	PHA 10ug/mL	56.9531				564.439				625.041				2224				15704.8				11304.9				2713.88				< 3.2				145.695				< 12.8				11.9493
	PHA 10ug/mL	63.6524				460.726				594.618				1983.46				16856.7				10961.5				3344.11				5.3736				120.038				< 12.8				507.531
	LPS 150pg/mL+ IL-37B 1ng/mL	68.7644	47.2966	24.4488	51.6925	9.19393	15.6105	6.55415	41.9857	364.629	363.542	26.8016	7.37234	1416.71	1274.03	132.88	10.4299	13558.3	13544.8	23.3415	0.172327	11010	11451.1	577.015	5.03896	1492.86	1511.51	54.736	3.62127	0.241003	0.521758	0.397048	76.0982	3.66411	5.74123	2.29531	39.9794	19.5209	14.0897	5.83174	41.39	605.843	609.298	302.454	49.6397
	LPS 150pg/mL+ IL-37B 1ng/mL	52.44				15.3433				389.784				1251.56				13558.3				12104.1				1573.14				0.802514				8.20549				7.92655				308.587
	LPS 150pg/mL+ IL-37B 1ng/mL	20.6853				22.2941				336.214				1153.82				13517.9				11239.1				1468.54				< 3.2				5.3541				14.8217				913.464
	LPS 150pg/mL+ IL-37B 10ng/mL	68.4053	80.9697	20.8683	25.7729	12.7476	16.7415	3.46087	20.6725	314.037	351.475	36.3758	10.3495	975.901	1166.66	208.827	17.8996	14706.6	14470.6	515.164	3.56007	12369	11519.7	792.63	6.88065	1464.64	1569.5	245.45	15.6387	< 3.2	#DIV/0!	#DIV/0!	#DIV/0!	1.43543	1.58139	0.706371	44.6676	4.90173	4.90173	#DIV/0!	#DIV/0!	280.112	487.828	217.526	44.5907
	LPS 150pg/mL+ IL-37B 10ng/mL	69.4449				18.6186				353.7				1134.3				13879.7				10799.6				1393.91				< 3.2				0.959405				< 12.8				713.989
	LPS 150pg/mL+ IL-37B 10ng/mL	105.059				18.8582				386.687				1389.78				14825.5				11390.5				1849.97				< 3.2				2.34934				< 12.8				469.384
	LPS 150pg/mL+ IL-37B 100ng/mL	313.331	223.325	77.9478	34.9034	32.6875	18.5158	12.3394	66.6426	541.443	456.931	73.656	16.1197	1535.28	1460.17	65.0761	4.45676	15756.7	14854.9	786.317	5.2933	10300.8	10270.6	398.699	3.88195	1421.83	1359.02	55.857	4.11008	0.352784	0.46501	0.158712	34.1308	2.34934	1.74007	0.527646	30.3232	< 12.8	14.8217	#DIV/0!	#DIV/0!	200.922	422.181	243.65	57.7122
	LPS 150pg/mL+ IL-37B 100ng/mL	178.23				12.7077				406.402				1420.64				14495.7				9857.67				1314.92				< 3.2				1.43543				14.8217				683.306
	LPS 150pg/mL+ IL-37B 100ng/mL	178.413				10.1522				422.947				1424.58				14312.4				10653.4				1340.32				0.577237				1.43543				< 12.8				382.316
	LPS 300pg/mL+ IL-37B 1ng/mL	53.7711	46.4111	17.092	36.8274	9.99246	11.8559	2.95533	24.927	424.464	472.567	70.0802	14.8297	1620.72	1479.04	244.902	16.5582	12964.2	13319.4	371.91	2.79225	10072.2	9902.39	187.544	1.89393	1552.2	1785.41	270.885	15.1722	3.30613	3.30613	#DIV/0!	#DIV/0!	4.09218	3.51123	1.00623	28.6574	20.3947	12.6767	7.74666	61.1096	674.962	543.979	247.1	45.4245
	LPS 300pg/mL+ IL-37B 1ng/mL	26.8721				10.3119				440.263				1196.25				13706				9701.1				1721.48				< 3.2				4.09218				4.90173				258.964
	LPS 300pg/mL+ IL-37B 1ng/mL	58.5903				15.2635				552.973				1620.14				13288				9933.87				2082.54				< 3.2				2.34934				12.7336				698.013
	LPS 300pg/mL+ IL-37B 10ng/mL	79.7703	111.928	29.2932	26.1714	11.5097	22.1246	11.8107	53.3828	467.017	539.426	64.5238	11.9616	1498.45	2008.75	448.976	22.351	14387.9	14583.5	175.424	1.20289	9670.9	9380.68	534.694	5.69995	1681.36	2336.66	643.251	27.5287	2.62011	1.88082	1.04552	55.5883	4.51626	3.85916	1.51695	39.3077	< 12.8	11.6259	#DIV/0!	#DIV/0!	333.753	774.822	387.245	49.9785
	LPS 300pg/mL+ IL-37B 10ng/mL	118.925				34.8474				590.828				2343.1				14635.6				9707.52				2967.15				1.14153				4.93678				11.6259				931.7
	LPS 300pg/mL+ IL-37B 10ng/mL	137.09				20.0167				560.434				2184.72				14727				8763.63				2361.47				< 3.2				2.12445				< 12.8				1059.01
	LPS 300pg/mL+ IL-37B 100ng/mL	207.642	195.762	30.9485	15.8093	7.43725	9.28716	2.2481	24.2066	499.268	507.472	37.9332	7.47494	1479.23	1474.05	99.1506	6.72639	13643	14062.7	471.746	3.35459	9272.69	9380.07	102.98	1.09786	1347.99	1348.27	43.5686	3.23145	< 3.2	1.48155	#DIV/0!	#DIV/0!	1.43543	2.62565	1.34975	51.4064	< 12.8	16.7768	#DIV/0!	#DIV/0!	559.979	672.424	352.064	52.3574
	LPS 300pg/mL+ IL-37B 100ng/mL	219.01				8.63498				548.836				1570.51				14573.2				9477.99				1304.84				1.48155				2.34934				< 12.8				390.318
	LPS 300pg/mL+ IL-37B 100ng/mL	160.634				11.7892				474.312				1372.41				13971.9				9389.55				1391.97				< 3.2				4.09218				16.7768				1066.97
	LPS 150pg/mL+ IL-38 1ng/mL	17.2018	19.5553	8.68894	44.4327	5.52096	9.79335	6.06978	61.9786	290.46	301.519	17.9549	5.95481	1030.6	1041.96	10.8252	1.03892	12627.2	12275.6	337.6	2.75017	8132.48	9012.51	897.89	9.96271	1238.76	1261.82	47.8415	3.79146	< 3.2	1.82332	0.804053	44.0983	1.89739	2.93099	0.92089	31.4191	< 12.8	#DIV/0!	#DIV/0!	#DIV/0!	338.292	484.284	206.464	42.6328
	LPS 150pg/mL+ IL-38 1ng/mL	29.1786				7.11786				322.236				1052.15				12245.5				9927.25				1229.88				2.39187				3.23148				< 12.8				NaN
	LPS 150pg/mL+ IL-38 1ng/mL	12.2855				16.7412				291.861				1043.14				11954				8977.79				1316.83				1.25477				3.66411				< 12.8				630.276
	LPS 150pg/mL+ IL-38 10ng/mL	104.82	115.287	13.3145	11.549	25.0114	23.9889	10.9257	45.5448	469.472	411.272	58.6387	14.2579	1506.94	1390.51	141.321	10.1632	12857.9	12847.8	314.968	2.45154	9366.72	8837.99	459.34	5.19734	1914.48	1722.26	212.558	12.3418	18.9008	18.9008	#DIV/0!	#DIV/0!	7.4015	3.88275	3.0557	78.6995	< 12.8	10.4648	#DIV/0!	#DIV/0!	860.777	638.401	230.885	36.1661
	LPS 150pg/mL+ IL-38 10ng/mL	130.273				34.3673				412.139				1431.33				13157.6				8610.03				1758.33				< 3.2				2.34934				10.4648				654.571
	LPS 150pg/mL+ IL-38 10ng/mL	110.769				12.5879				352.205				1233.28				12527.9				8537.23				1493.98				< 3.2				1.89739				< 12.8				399.856
	LPS 150pg/mL+ IL-38 100ng/mL	214.787	144.208	62.9632	43.6615	12.9872	11.2037	1.77688	15.8599	513.953	498.871	63.6566	12.7601	1526.77	1401.58	134.213	9.57579	12972.2	13225.9	600.691	4.54178	9227.84	9091.97	141.934	1.56109	1173.63	1169.59	64.8282	5.54283	< 3.2	1.82241	0.160833	8.82527	2.79356	2.64548	0.256466	9.69449	< 12.8	#DIV/0!	#DIV/0!	#DIV/0!	432.018	746.933	313.217	41.9338
	LPS 150pg/mL+ IL-38 100ng/mL	124.026				9.43349				429.028				1259.87				13911.8				8944.66				1102.83				1.93614				2.79356				< 12.8				750.356
	LPS 150pg/mL+ IL-38 100ng/mL	93.8098				11.1903				553.632				1418.12				12793.7				9103.4				1232.3				1.70868				2.34934				< 12.8				1058.42
	LPS 300pg/mL+ IL-38 1ng/mL	30.7067	43.0193	24.5964	57.1753	8.5152	21.5553	16.1991	75.1514	374.713	452.063	113.62	25.1336	1200.66	1526.09	368.907	24.1734	11980.5	12522	1127.79	9.00647	8903.48	9201.99	266.072	2.89146	1905.27	2354.3	700.317	29.7463	< 3.2	1.70868	#DIV/0!	#DIV/0!	1.43543	2.475	1.41944	57.3509	25.3113	15.0116	10.2061	67.9882	640.272	382.317	223.406	58.4348
	LPS 300pg/mL+ IL-38 1ng/mL	27.0107				16.4616				398.965				1450.75				11767				9288.27				1996.38				< 3.2				1.89739				4.90173				251.214
	LPS 300pg/mL+ IL-38 1ng/mL	71.3406				39.689				582.51				1926.85				13818.4				9414.2				3161.25				1.70868				4.09218				14.8217				255.464
	LPS 300pg/mL+ IL-38 10ng/mL	142.087	128.309	33.9262	26.441	24.2921	16.263	7.09638	43.6351	611.071	531.913	97.8393	18.3939	2279.26	1686.36	653.321	38.7414	12925.7	12814.2	131.375	1.02522	8265.65	8308.03	180.702	2.17503	2686.61	2319.53	340.56	14.6823	< 3.2	#DIV/0!	#DIV/0!	#DIV/0!	1.19956	2.18178	1.15108	52.7586	< 12.8	#DIV/0!	#DIV/0!	#DIV/0!	882.59	447.4	426.983	95.4364
	LPS 300pg/mL+ IL-38 10ng/mL	153.179				13.666				562.141				1793.88				12847.6				8152.28				2258.14				< 3.2				1.89739				< 12.8				430.482
	LPS 300pg/mL+ IL-38 10ng/mL	89.6614				10.8309				422.526				985.954				12669.4				8506.15				2013.84				< 3.2				3.4484				< 12.8				29.128
	LPS 300pg/mL+ IL-38 100ng/mL	190.173	199.713	49.5498	24.8106	14.7044	15.9159	2.45248	15.409	615.612	598.712	51.2336	8.5573	1795.33	1712.82	120.534	7.03714	13255.1	13121.9	271.551	2.06945	8733.12	8882.58	413.559	4.65584	1534.71	1462	93.1275	6.36986	5.14328	2.9729	3.06939	103.246	2.12445	1.64454	1.03213	62.7608	< 12.8	#DIV/0!	#DIV/0!	#DIV/0!	237.975	314.559	315.73	100.372
	LPS 300pg/mL+ IL-38 100ng/mL	155.626				14.305				541.163				1574.5				12809.5				8564.53				1357.04				< 3.2				0.459839				< 12.8				661.536
	LPS 300pg/mL+ IL-38 100ng/mL	253.339				18.7384				639.361				1768.64				13301.2				9350.09				1494.26				0.802514				2.34934				< 12.8				44.1651
	PHA 5ug/mL+ IL-37B 1ng/mL	47.4557	65.4634	16.4721	25.1623	40.2093	62.6067	24.2296	38.7013	353.779	388.598	56.8573	14.6314	1392.58	1367.67	118.106	8.63561	12476.2	13132.3	576.297	4.38839	6863.97	7727.86	1011.49	13.0888	2213.48	2543.68	414.836	16.3085	< 3.2	4.69065	3.25096	69.3073	40.0294	61.2173	19.4165	31.7173	< 12.8	7.92655	#DIV/0!	#DIV/0!	616.716	264.51	305.257	115.405
	PHA 5ug/mL+ IL-37B 1ng/mL	79.7703				88.3258				454.21				1471.33				13556.6				7479.09				3009.3				2.39187				78.1599				7.92655				76.3649
	PHA 5ug/mL+ IL-37B 1ng/mL	69.1644				59.2851				357.804				1239.09				13364.1				8840.53				2408.26				6.98943				65.4625				< 12.8				100.449
	PHA 5ug/mL+ IL-37B 10ng/mL	98.6428	89.0982	26.9592	30.2579	41.0099	34.3685	5.75508	16.7452	325.214	327.144	46.4734	14.2058	1197.07	1068.64	140.429	13.1409	12307.5	12206.2	202.383	1.65804	7971.93	7934.43	623.169	7.85399	2185.69	2149.49	79.5677	3.70171	< 3.2	1.82237	#DIV/0!	#DIV/0!	65.4625	66.5687	1.63656	2.45846	14.8217	14.8217	#DIV/0!	#DIV/0!	319.902	235.113	119.111	50.6611
	PHA 5ug/mL+ IL-37B 10ng/mL	109.987				30.8479				374.552				1090.15				12337.8				8538				2204.51				< 3.2				65.7949				< 12.8				286.502
	PHA 5ug/mL+ IL-37B 10ng/mL	58.6651				31.2478				281.666				918.7				11973.1				7293.36				2058.26				1.82237				68.4487				< 12.8				98.9339
	PHA 5ug/mL+ IL-37B 100ng/mL	123.511	138.773	40.4368	29.1389	40.4495	48.4903	10.2909	21.2225	335.595	339.276	6.51031	1.91888	1022.42	1105	116.283	10.5233	12116.7	12022.9	113.345	0.942741	7626.64	8220.03	577.292	7.02299	1452.38	1521.01	87.6606	5.7633	3.87912	2.34082	2.17549	92.9372	84.1959	92.8828	13.6633	14.7102	< 12.8	11.6259	#DIV/0!	#DIV/0!	153.51	260.13	173.864	66.8374
	PHA 5ug/mL+ IL-37B 100ng/mL	184.619				60.0877				346.793				1237.98				11896.9				8779.75				1619.76				< 3.2				108.632				11.6259				166.121
	PHA 5ug/mL+ IL-37B 100ng/mL	108.188				44.9338				335.44				1054.61				12055				8253.7				1490.9				0.802514				85.8207				< 12.8				460.758
	PHA 10ug/mL+ IL-37B 1ng/mL	71.0164	66.1809	15.7677	23.8252	629.963	440.928	191.689	43.474	586.469	525.049	79.5844	15.1575	1982.87	1871.2	229.196	12.2486	13568.4	13409.6	171.388	1.2781	8601.37	8122.69	1049.82	12.9246	3462.38	3093.57	323.423	10.4547	31.2298	13.0734	15.7507	120.479	170.524	159.289	9.84009	6.17752	< 12.8	#DIV/0!	#DIV/0!	#DIV/0!	367.483	473.352	93.3811	19.7276
	PHA 10ug/mL+ IL-37B 1ng/mL	48.5617				446.131				553.538				2023.16				13432.4				8847.85				2960.03				3.07725				155.14				< 12.8				508.569
	PHA 10ug/mL+ IL-37B 1ng/mL	78.9646				246.69				435.142				1607.57				13227.9				6918.84				2858.3				4.9131				152.203				< 12.8				544.003
	PHA 10ug/mL+ IL-37B 10ng/mL	52.2612	53.6916	5.15992	9.6103	262.612	249.577	30.2636	12.126	452.824	429.607	20.5559	4.78482	1445.4	1484.07	35.1316	2.36725	12392.7	12342.4	156.712	1.2697	7691.18	7606.47	73.5542	0.966995	3263.08	3156.61	93.7087	2.96865	1.70868	2.66012	1.18958	44.719	173.128	178.628	5.35183	2.99608	< 12.8	#DIV/0!	#DIV/0!	#DIV/0!	395.53	476.111	84.9453	17.8415
	PHA 10ug/mL+ IL-37B 10ng/mL	49.3978				214.98				422.274				1492.79				12467.8				7569.47				3086.66				2.27784				178.937				< 12.8				467.967
	PHA 10ug/mL+ IL-37B 10ng/mL	59.4158				271.138				413.724				1514.01				12166.7				7558.77				3120.08				3.99385				183.818				< 12.8				564.834
	PHA 10ug/mL+IL-37B 100ng/mL	194.216	191.417	57.8937	30.2449	421.936	474.102	178.818	37.7172	637.148	695.947	115.25	16.5601	1792.43	1964.56	221.4	11.2697	13266.6	12910.6	442.175	3.4249	7909.39	7802.91	103.136	1.32177	2740.92	2962.6	435.673	14.7058	9.42343	5.23546	4.08828	78.0882	159.305	160.99	7.60638	4.72476	< 12.8	#DIV/0!	#DIV/0!	#DIV/0!	363.812	431.564	167.469	38.8052
	PHA 10ug/mL+IL-37B 100ng/mL	132.174				327.167				621.956				1886.93				13049.5				7703.48				2682.34				5.02817				154.367				< 12.8				622.294
	PHA 10ug/mL+IL-37B 100ng/mL	247.86				673.202				828.737				2214.32				12415.6				7795.86				3464.53				1.25477				169.297				< 12.8				308.587
	PHA 5ug/mL+IL-38 1ng/mL	85.25	63.471	18.8641	29.7208	111.36	63.6026	42.0556	66.1224	450.769	380.363	62.4042	16.4065	1328.8	1066.91	239.626	22.4598	16769.2	15864.6	1848.76	11.6534	10928.6	12295.4	1273.23	10.3553	2844.57	2429.27	361.297	14.8727	4.49322	3.26689	1.76659	54.0756	105.172	83.5716	19.3008	23.095	13.1347	27.1384	24.2551	89.3758	1755.68	1413.82	303.514	21.4676
	PHA 5ug/mL+IL-38 1ng/mL	52.2462				32.103				358.445				1013.32				13737.7				12510				2255.95				4.06544				68.0185				55.1458				1309.78
	PHA 5ug/mL+IL-38 1ng/mL	52.9168				47.3445				331.875				858.624				17086.8				13447.8				2187.28				1.24201				77.5243				13.1347				1176.02
	PHA 5ug/mL+IL-38 10ng/mL	103.825	103.308	5.2906	5.12119	87.8329	61.4853	24.1974	39.3548	407.343	420.385	25.1865	5.99128	1150.7	1125.66	42.317	3.75929	16152.6	19162	2676.95	13.9701	12028.1	14609.7	2274.21	15.5664	2466.43	2523.45	49.488	1.96112	3.9578	3.11265	0.889327	28.5714	106.102	92.1686	16.3367	17.7248	52.4925	44.563	11.4589	25.7139	1745.59	1581.38	216.843	13.7122
	PHA 5ug/mL+IL-38 10ng/mL	108.321				40.2575				449.418				1149.49				21277.9				16317.1				2548.8				3.19524				74.1889				49.7715				1335.58
	PHA 5ug/mL+IL-38 10ng/mL	97.7779				56.3654				404.395				1076.81				20055.6				15483.9				2555.13				2.18491				96.2154				31.425				1662.98
	PHA 5ug/mL+ IL-38 100ng/mL	299.706	380.506	75.9935	19.9717	108.988	222.395	156.106	70.1929	607.353	642.827	47.7153	7.42272	1849.49	1902.83	53.8804	2.83159	22922.5	22186.9	3042.49	13.713	15697.1	14981.7	2612.58	17.4385	2783.53	2812.33	107.044	3.80624	3.9578	6.29467	3.01202	47.8503	126.946	117.916	10.8804	9.22723	32.7972	31.099	4.16008	13.3769	1021.24	1611.01	530.274	32.9158
	PHA 5ug/mL+ IL-38 100ng/mL	391.267				157.76				624.055				1901.77				18844				12085.9				2930.83				5.23229				120.966				34.1412				2048.45
	PHA 5ug/mL+ IL-38 100ng/mL	450.546				400.437				697.074				1957.23				24794.1				17162				2722.64				9.69392				105.836				26.3584				1763.32
	PHA 10ug/mL+IL-38 1ng/mL	80.5081	68.6431	10.5982	15.4396	437.779	422.457	13.2885	3.14553	552.308	608.681	53.9802	8.86839	1730.88	1892.85	173.92	9.18826	19740.1	20922	1157.24	5.5312	14761.7	16600	2303.47	13.8763	3499.74	3887.4	472.583	12.1568	15.1117	12.1878	2.57027	21.0889	142.122	153.304	12.2419	7.98538	32.7972	35.1161	17.4023	49.5564	52.9392	1192.11	1209.32	101.444
	PHA 10ug/mL+IL-38 1ng/mL	60.1146				415.514				613.837				1871.02				22052.9				15854.3				3748.62				10.2852				166.384				18.9896				2461.1
	PHA 10ug/mL+IL-38 1ng/mL	65.3067				414.078				659.898				2076.65				20973.1				19183.9				4413.83				11.1664				151.405				53.5616				1062.28
	PHA 10ug/mL+ IL-38 10ng/mL	94.7242	93.2855	2.85075	3.05594	230.357	277.517	83.5944	30.1223	582.648	558.827	20.8338	3.72814	1822.17	1856.24	46.155	2.48649	22177.5	21410.2	673.448	3.14545	19461.2	16363.5	2828.35	17.2846	4128.18	4283.13	183.25	4.27841	9.69392	8.58278	2.18594	25.4688	130.826	127.826	14.1199	11.0462	39.2751	30.9371	9.40708	30.4071	2642.69	2228.09	476.083	21.3673
	PHA 10ug/mL+ IL-38 10ng/mL	95.1302				374.035				549.825				1837.77				21136				15710.6				4235.81				9.98995				140.205				32.7972				1708.17
	PHA 10ug/mL+ IL-38 10ng/mL	90.0021				228.159				544.008				1908.76				20917.2				13918.6				4485.4				6.06447				112.448				20.7389				2333.41
	PHA 10ug/mL+ IL-38 100ng/mL	448.154	382.439	88.0004	23.0103	931.094	882.08	147.2	16.6878	893.797	883.201	23.6597	2.67885	3032.11	2734.47	257.775	9.42689	18585	19787.5	2069.83	10.4603	11685.5	15423.2	5835.24	37.8341	4208.65	4026.21	157.994	3.92413	28.7996	21.0611	6.70431	31.8326	209.414	181.726	24.1357	13.2813	41.1147	34.2442	16.693	48.747	3191.82	3640.37	682.793	18.7562
	PHA 10ug/mL+ IL-38 100ng/mL	282.46				998.521				899.711				2587.67				18600.1				12437				3934.41				17.3801				165.132				15.2123				3303.12
	PHA 10ug/mL+ IL-38 100ng/mL	416.703				716.626				856.096				2583.62				22177.5				22147.2				3935.58				17.0038				170.632				46.4056				4426.17
	LPS 150pg/mL+ IL-37B+IL-38 10 ng/mL	202.526	195.274	21.8505	11.1896	59.4962	44.2662	13.3721	30.2085	627.908	579.062	43.5376	7.51864	1739.66	1600.23	149.904	9.36766	18478	17936.3	2494.45	13.9073	13220.4	14101.9	3146	22.309	2526.55	2330.21	176.725	7.58409	5.85754	4.4753	1.51059	33.754	7.51433	6.99329	0.598484	8.55797	22.4162	39.0049	15.8913	40.7417	1266.47	1837.88	497.722	27.0814
	LPS 150pg/mL+ IL-37B+IL-38 10 ng/mL	212.576				38.8536				564.936				1619.34				15215.4				11490.7				2183.88				4.70555				7.12593				54.0922				2176.94
	LPS 150pg/mL+ IL-37B+IL-38 10 ng/mL	170.72				34.4489				544.341				1441.69				20115.3				17594.7				2280.2				2.8628				6.33962				40.5061				2070.22
	PHA 5ug/mL+IL-37B+IL-38 10 ng/mL	182.602	227.545	91.3028	40.1252	109.999	137.59	57.704	41.9391	511.642	558.585	80.4657	14.4053	1470.79	1553.48	300.319	19.332	16519.4	20270.9	3271.36	16.1382	11737.1	13621	2244.26	16.4764	2917.89	3234.67	339.05	10.4817	6.27072	7.01158	4.12696	58.8591	95.0038	112.46	17.2685	15.3552	20.7389	16.6936	9.99524	59.8745	1558.43	1853.19	446.574	24.0976
	PHA 5ug/mL+IL-37B+IL-38 10 ng/mL	167.424				98.8606				512.616				1303.18				21764.6				13021.9				3193.82				3.30524				112.843				5.30984				1634.14
	PHA 5ug/mL+IL-37B+IL-38 10 ng/mL	332.607				203.91				651.497				1886.49				22528.9				16104				3592.29				11.4588				129.534				24.0322				2366.99

## Sheet: Donor 3 data
	Sample	GM-CSF	Mean	STDEV	%CV	IFNg	Mean	STDEV	%CV	IL-1a	Mean	STDEV	%CV	IL-1b	Mean	STDEV	%CV	IL-6	Mean	STDEV	%CV	IL-8	Mean	STDEV	%CV	IL-10	Mean	STDEV	%CV	IL12P70	Mean	STDEV	%CV	IL-17A	Mean	STDEV	%CV	IL-22	Mean	STDEV	%CV	TNFa	Mean	STDEV	%CV
	Media	6.01368	10.6164	5.30654	49.9844	0.228922	0.180463	0.151915	84.181	3.13308	4.9743	3.9166	78.7367	6.3865	6.41935	1.93651	30.1668	38.1365	38.4206	0.268161	0.697962	1592.95	1542.34	45.7969	2.9693	5.96787	6.23332	0.304135	4.87917	0.894024	0.574334	0.281884	49.0801	0.184952	0.44841	0.298453	66.558	8.05396	9.26681	1.20489	13.0023	22.0983	21.2806	1.94337	9.13212
	Media	16.4207				0.0102296				2.31759				8.37208				38.6693				1503.75				6.56517				0.467473				0.772536				10.4636				19.0619
	Media	9.41478				0.302237				9.47223				4.49947				38.4561				1530.33				6.16692				0.361506				0.387742				9.28287				22.6814
	LPS 150pg/mL	124.512	122.004	12.4108	10.1724	34.665	84.4631	44.6355	52.8462	635.707	656.879	18.3744	2.79723	1671.87	1564.84	191.671	12.2487	19453.7	24198.3	4371.2	18.0641	38806.9	38806.9	#DIV/0!	#DIV/0!	1403.06	1468.92	140.429	9.56004	5.68073	4.81253	1.31965	27.4211	4.41955	5.5571	1.6788	30.2099	30.2087	33.9089	3.20438	9.44999	1624.98	1492.18	116.712	7.82161
	LPS 150pg/mL	132.969				120.871				668.668				1343.55				25079.3				> 10000				1373.52				5.46295				4.76653				35.7589				1445.65
	LPS 150pg/mL	108.531				97.8537				666.26				1679.08				28061.9				> 10000				1630.17				3.29393				7.48523				35.7589				1405.91
	LPS 300pg/mL	106.676	123.001	14.1383	11.4945	44.2858	69.9444	22.5461	32.2343	713.72	770.653	91.4791	11.8703	2056.79	2054.42	143.908	7.00482	27553.4	27626.5	7176.16	25.9756	> 10000	31633.6	#DIV/0!	#DIV/0!	1827.44	2096.69	289.213	13.7938	4.3763	7.80317	3.69327	47.3304	3.00899	5.87913	2.62312	44.6175	32.2605	40.7279	14.2295	34.9379	1445.51	1550.45	166.681	10.7505
	LPS 300pg/mL	131.269				86.5885				722.065				1909.34				20487.2				31633.6				2060.23				7.31826				6.47607				32.7671				1463.19
	LPS 300pg/mL	131.058				78.9588				876.174				2197.12				34838.9				> 10000				2402.4				11.7149				8.15234				57.1561				1742.64
	PHA 5ug/mL	78.5536	67.7629	9.43248	13.9198	767.272	683.968	173.36	25.3462	618.529	532.608	90.5946	17.0096	1751.83	1478.9	273.305	18.4803	49500.6	33736.9	13857	41.0737	> 10000	36889.8	3704.5	10.0421	3292.89	3016.85	269.559	8.93509	6.00765	5.50066	1.17298	21.3244	151.685	132.401	21.2589	16.0565	44.3202	31.1022	12.1756	39.1471	1533.25	1292.48	300.661	23.2623
	PHA 5ug/mL	61.0864				799.951				541.326				1479.63				28231.3				39509.3				3003.39				6.33488				109.604				28.6416				1388.7
	PHA 5ug/mL	63.6486				484.681				437.97				1205.23				23478.9				34270.3				2754.28				4.15946				135.912				20.3448				955.488
	PHA 10ug/mL	136.35	104.893	27.2508	25.9796	2368.86	2392.69	249.899	10.4443	700.58	701.346	24.2657	3.45988	2078.93	2055.53	20.27	0.986118	29605.2	35305.3	10583.9	29.9781	45605.1	41873.7	5276.98	12.6021	4227.19	4160	102.957	2.47494	11.3839	9.6233	1.58665	16.4876	201.946	198.402	16.0071	8.06802	35.7589	31.6787	4.71946	14.8979	1773.97	1674.55	578.094	34.5224
	PHA 10ug/mL	88.4961				2155.56				725.986				2044.33				28793.3				38142.3				4041.47				9.18203				180.919				32.7671				2196.48
	PHA 10ug/mL	89.8332				2653.65				677.473				2043.34				47517.5				> 10000				4211.34				8.304				212.339				26.5101				1053.19
	LPS 150pg/mL+ IL-37B 1ng/mL	72.8857	72.3495	5.42047	7.49206	25.1357	30.7383	5.91261	19.2353	536.432	589.099	47.751	8.10577	1301.33	1332.52	27.0919	2.03313	25714.2	25515.8	1289.31	5.053	> 10000	#DIV/0!	#DIV/0!	#DIV/0!	1439.5	1569.09	199.625	12.7224	3.29393	4.8152	2.09822	43.5749	4.41955	5.78881	1.36526	23.5845	30.2087	35.0488	4.19858	11.9793	883.693	1028.63	126.989	12.3455
	LPS 150pg/mL+ IL-37B 1ng/mL	77.482				36.9185				629.568				1350.24				24138.8				> 10000				1468.78				7.20888				7.15004				37.2262				1120.38
	LPS 150pg/mL+ IL-37B 1ng/mL	66.6809				30.1607				601.296				1345.98				26694.4				> 10000				1798.97				3.94279				5.79685				37.7113				1081.81
	LPS 150pg/mL+ IL-37B 10ng/mL	79.3421	129.974	66.4056	51.0916	37.2191	48.982	11.7786	24.0468	619.363	673.686	132.303	19.6387	1235.41	1477.42	352.23	23.8408	27320.4	29586	5320.15	17.982	> 10000	#DIV/0!	#DIV/0!	#DIV/0!	1311.8	1549.68	329.213	21.2439	2.64698	3.26431	2.06911	63.3859	3.36552	3.36459	0.35514	10.5552	20.9272	25.6678	5.53566	21.5666	1378.81	1390.45	182.279	13.1093
	LPS 150pg/mL+ IL-37B 10ng/mL	105.419				48.9508				577.191				1315.35				25773.6				> 10000				1411.84				1.57412				3.00899				24.3247				1214.27
	LPS 150pg/mL+ IL-37B 10ng/mL	205.16				60.7762				824.503				1881.52				35663.9				> 10000				1925.41				5.57182				3.71926				31.7514				1578.27
	LPS 150pg/mL+ IL-37B 100ng/mL	207.725	154.439	48.4629	31.3799	107.994	75.2314	37.0397	49.2343	821.383	752.711	65.2023	8.66233	2049.27	1694.08	462.186	27.2825	45700	32923.8	11461.9	34.8133	> 10000	44128	#DIV/0!	#DIV/0!	1413.35	1224.81	171.124	13.9715	6.33488	4.81242	1.33617	27.765	4.41955	3.94936	0.814387	20.6207	29.6892	24.5407	10.7529	43.8168	1139.5	1283.12	138.315	10.7796
	LPS 150pg/mL+ IL-37B 100ng/mL	142.598				82.6597				745.103				1861.43				23544.1				44128				1181.75				4.26786				3.00899				12.1815				1415.43
	LPS 150pg/mL+ IL-37B 100ng/mL	112.994				35.0405				691.646				1171.53				29527.1				> 10000				1079.32				3.83453				4.41955				31.7514				1294.41
	LPS 300pg/mL+ IL-37B 1ng/mL	89.1268	98.0449	11.7455	11.9797	50.4562	29.9809	17.8646	59.5866	660.255	612.597	47.4663	7.74838	1718.88	1543.36	184.716	11.9685	27737.2	28470.3	2714.5	9.53451	> 10000	114884	#DIV/0!	#DIV/0!	1586.44	1811.56	275.269	15.1951	6.99019	5.25129	2.2973	43.7473	5.79685	5.09397	1.83731	36.0683	31.7514	31.154	8.79326	28.2251	1107.32	1258.27	186.141	14.7934
	LPS 300pg/mL+ IL-37B 1ng/mL	111.353				21.9138				612.21				1560.55				31476				> 10000				2118.45				6.1167				6.47607				39.6334				1466.26
	LPS 300pg/mL+ IL-37B 1ng/mL	93.6549				17.5725				565.325				1350.65				26197.6				114884				1729.79				2.64698				3.00899				22.0773				1201.25
	LPS 300pg/mL+ IL-37B 10ng/mL	149.311	169.914	20.506	12.0685	29.3353	57.3435	47.5401	82.9042	771.583	773.749	44.4187	5.74071	2014.44	1993.05	201.242	10.0972	37732.5	35870.4	8122.52	22.644	> 10000	43643.7	#DIV/0!	#DIV/0!	2175.14	2314.53	256.315	11.0742	6.55319	5.86268	0.619902	10.5737	6.13716	5.44828	1.19317	21.9	41.5274	34.1971	8.87857	25.963	1387.6	1415.01	165.114	11.6687
	LPS 300pg/mL+ IL-37B 10ng/mL	170.109				30.4609				819.212				2182.74				42900.3				> 10000				2610.33				5.35411				6.13716				36.7391				1592.12
	LPS 300pg/mL+ IL-37B 10ng/mL	190.322				112.234				730.454				1781.96				26978.6				43643.7				2158.12				5.68073				4.07052				24.3247				1265.33
	LPS 300pg/mL+ IL-37B 100ng/mL	233.829	229.733	44.3703	19.3138	64.1687	97.2625	56.994	58.5981	782.441	847.663	76.1233	8.98037	2115.67	2128.44	121.278	5.698	44668.3	38874.7	9111.18	23.4373	150154	93117.8	80661.6	86.6232	1484.98	1562.78	77.8852	4.98375	4.81049	6.44675	1.75721	27.2572	3.36552	5.88853	2.18499	37.1059	24.8766	29.519	7.11577	24.1057	1527.74	1482.78	261.165	17.6133
	LPS 300pg/mL+ IL-37B 100ng/mL	183.457				64.5457				829.241				2014.04				28372.7				36081.4				1562.62				6.22577				7.15004				25.9691				1202.05
	LPS 300pg/mL+ IL-37B 100ng/mL	271.913				163.073				931.307				2255.59				43583.1				> 10000				1640.75				8.304				7.15004				37.7113				1718.54
	LPS 150pg/mL+ IL-38 1ng/mL	60.1487	65.7522	11.1794	17.0024	16.4507	28.6461	12.3408	43.0803	511.825	552.162	36.3742	6.58759	1188.28	1247.78	60.9414	4.88399	24896.3	25648.2	1358.62	5.29713	181375	307536	178418	58.0153	1281.12	1350.97	61.3837	4.54366	3.51002	3.87076	0.330659	8.5425	5.11165	5.09695	1.72412	33.8266	30.7256	25.5141	17.3232	67.8966	771.013	1030.34	224.675	21.8058
	LPS 150pg/mL+ IL-38 1ng/mL	58.4827				28.3601				562.193				1244.98				24831.7				433696				1375.52				4.15946				3.36552				6.18342				1166.33
	LPS 150pg/mL+ IL-38 1ng/mL	78.6252				41.1274				582.469				1310.07				27216.5				> 10000				1396.29				3.94279				6.81367				39.6334				1153.69
	LPS 150pg/mL+ IL-38 10ng/mL	194.895	133.795	53.7825	40.1976	150.687	80.7317	60.7428	75.2403	868.394	660.811	181.622	27.4848	2224.1	1640.45	505.473	30.8131	35146.6	26217.3	8251.45	31.4733	> 10000	85825.6	57831.3	67.3824	1587.47	1371.82	187.377	13.659	8.08475	5.14316	2.5618	49.8099	7.81931	5.66716	1.93515	34.1467	35.7589	24.6013	10.5309	42.8065	1741.76	989.578	653.221	66.01
	LPS 150pg/mL+ IL-38 10ng/mL	112.874				50.1551				531.162				1345.17				18873.9				44932.6				1279.14				3.40195				4.07052				23.2094				662.153
	LPS 150pg/mL+ IL-38 10ng/mL	93.6172				41.3529				582.876				1352.07				24631.4				126718				1248.83				3.94279				5.11165				14.8355				564.825
	LPS 150pg/mL+ IL-38 100ng/mL	118.989	147.104	24.8402	16.8862	62.2085	68.3689	7.37611	10.7887	605.751	699.344	81.0543	11.59	1347.4	1590.91	214.307	13.4708	21812.4	30707.4	7713.31	25.1187	34906.2	34906.2	#DIV/0!	#DIV/0!	1073.55	1186.52	103.545	8.72679	4.59332	5.24566	0.575347	10.9681	3.36552	5.42314	2.70297	49.8414	19.7573	28.4018	8.07811	28.4423	760.067	894.617	285.736	31.9395
	LPS 150pg/mL+ IL-38 100ng/mL	166.082				76.5426				746.277				1750.84				34762.7				> 10000				1209.1				5.68073				8.48436				29.6892				700.994
	LPS 150pg/mL+ IL-38 100ng/mL	156.24				66.3556				746.006				1674.48				35547.2				> 10000				1276.92				5.46295				4.41955				35.7589				1222.79
	LPS 300pg/mL+ IL-38 1ng/mL	72.7454	92.7647	21.2185	22.8735	22.1385	46.0766	37.1981	80.731	567.175	697.096	135.529	19.442	1301.33	1748.32	422.987	24.194	26037.2	30955.9	4353.39	14.0632	3.74242e+06	3.74242e+06	#DIV/0!	#DIV/0!	1602.88	2187.45	585.51	26.7668	3.72631	3.58218	0.249635	6.96881	2.64928	3.93722	1.64982	41.9033	19.7573	23.5307	3.44574	14.6436	842.577	1218.12	341.182	28.0089
	LPS 300pg/mL+ IL-38 1ng/mL	90.5414				27.16				686.501				1801.3				32517				> 10000				2185.58				3.29393				5.79685				24.3247				1302.79
	LPS 300pg/mL+ IL-38 1ng/mL	115.007				88.9314				837.612				2142.32				34313.5				> 10000				2773.89				3.72631				3.36552				26.5101				1509
	LPS 300pg/mL+ IL-38 10ng/mL	195.745	151.993	50.3035	33.0959	43.9849	33.896	10.6211	31.3343	951.926	800.544	137.879	17.2231	2506.24	2059.52	439.695	21.3494	41023.8	32238.4	9712.31	30.1265	> 10000	35196.1	#DIV/0!	#DIV/0!	2269.3	2057.95	200.766	9.75563	4.70188	4.77429	0.062705	1.31339	3.71926	3.3626	0.617754	18.3713	26.5101	20.7576	5.83919	28.1304	2112.91	1470.63	620.531	42.1948
	LPS 300pg/mL+ IL-38 10ng/mL	163.205				34.8903				767.552				2045.12				33882.5				> 10000				2034.78				4.81049				3.71926				20.9272				1424.56
	LPS 300pg/mL+ IL-38 10ng/mL	97.03				22.8127				682.154				1627.2				21809				35196.1				1869.78				4.81049				2.64928				14.8355				874.42
	LPS 300pg/mL+ IL-38 100ng/mL	187.17	202.144	13.751	6.80258	40.2252	52.8216	12.1503	23.0025	872.474	908.109	33.0846	3.64324	2151.19	2232.19	76.0952	3.40899	41413.9	40601.7	1956.27	4.81821	179255	611459	845076	138.207	1681.39	1581.03	88.4034	5.5915	5.89864	5.64633	1.37815	24.4079	4.76653	3.94512	1.13556	28.7839	33.7733	26.7867	10.3993	38.8228	811.644	1368.61	521.444	38.1003
	LPS 300pg/mL+ IL-38 100ng/mL	214.205				53.7693				914.002				2302.18				42020.9				1.58522e+06				1547.03				4.15946				4.41955				31.7514				1448.98
	LPS 300pg/mL+ IL-38 100ng/mL	205.057				64.4703				937.852				2243.2				38370.1				69897				1514.68				6.8809				2.64928				14.8355				1845.2
	PHA 5ug/mL+ IL-37B 1ng/mL	70.9292	90.075	18.8102	20.8829	245.425	510.987	379.783	74.3234	440.539	526.399	97.302	18.4845	1143.29	1248.89	169.259	13.5528	21709	31707.4	9420.68	29.7113	24358.7	24358.7	#DIV/0!	#DIV/0!	2140.86	2527.09	356.513	14.1077	3.40195	6.4878	2.79594	43.0954	106.028	130.973	24.4546	18.6715	17.9611	24.371	5.65246	23.1934	1171.08	1147.31	86.6498	7.55244
	PHA 5ug/mL+ IL-37B 1ng/mL	90.7653				945.997				632.088				1444.11				40417.8				> 10000				2843.59				8.85258				154.906				26.5101				1051.25
	PHA 5ug/mL+ IL-37B 1ng/mL	108.531				341.538				506.57				1159.26				32995.5				> 10000				2596.81				7.20888				131.984				28.6416				1219.59
	PHA 5ug/mL+ IL-37B 10ng/mL	128.778	111.629	18.0968	16.2116	563.429	607.403	298.381	49.1241	567.9	587.428	17.7103	3.01489	1355.51	1360.03	26.3279	1.93583	40921.8	39170.3	1850.08	4.72318	106209	166739	111208	66.6955	2667.25	2561.18	99.3651	3.87966	5.89864	6.88172	0.983487	14.2913	154.504	137.274	14.9219	10.8702	26.5101	25.2672	6.17448	24.4368	1288.21	996.044	259.635	26.0666
	PHA 5ug/mL+ IL-37B 10ng/mL	92.7136				333.449				591.935				1388.32				39353.7				98926.7				2546.04				6.8809				128.591				18.5657				791.728
	PHA 5ug/mL+ IL-37B 10ng/mL	113.396				925.331				602.45				1336.25				37235.3				295082				2470.25				7.86562				128.726				30.7256				908.198
	PHA 5ug/mL+ IL-37B 100ng/mL	152.445	173.231	29.0628	16.7769	356.497	627.92	431.091	68.6538	684.5	786.591	109.707	13.9472	1772.79	1960.87	246.736	12.583	46120	48200.5	2478.47	5.14199	683935	683935	#DIV/0!	#DIV/0!	2268.75	2429.85	216.717	8.91894	5.89864	6.41083	1.90869	29.7729	125.599	116.279	14.4112	12.3936	28.6416	23.1807	6.86381	29.6101	1182.04	927.419	704.614	75.9758
	PHA 5ug/mL+ IL-37B 100ng/mL	160.808				402.264				772.684				1869.59				47538.9				> 10000				2344.56				4.81049				99.6801				15.4757				130.887
	PHA 5ug/mL+ IL-37B 100ng/mL	206.441				1125				902.589				2240.24				50942.6				> 10000				2676.23				8.52335				123.557				25.4246				1469.33
	PHA 10ug/mL+ IL-37B 1ng/mL	145.365	116.122	25.4957	21.956	2816.07	2357.18	485.228	20.5851	981.744	850.484	123.026	14.4654	2222.53	2143.15	130.397	6.08439	44547.3	44338.9	2097.61	4.73086	> 10000	251836	49982.6	19.8473	5291.51	4898.94	339.98	6.93988	14.2591	10.8378	2.96348	27.344	202.737	234.399	27.4359	11.7048	30.7256	32.909	2.93852	8.92923	1606.87	1135.25	627.48	55.2724
	PHA 10ug/mL+ IL-37B 1ng/mL	98.5592				2406.15				831.9				2214.26				42144.9				216493				4704.77				9.18203				251.141				36.25				1375.79
	PHA 10ug/mL+ IL-37B 1ng/mL	104.441				1849.33				737.807				1992.65				46324.5				287180				4700.54				9.07219				249.321				31.7514				423.089
	PHA 10ug/mL+ IL-37B 10ng/mL	105.419	109.141	30.4995	27.9451	1406.49	1759.99	307.21	17.4552	800.634	813.688	18.2666	2.24491	2121.59	2182.52	53.4519	2.4491	45785.6	40219.6	7848.05	19.513	218699	153433	105369	68.6743	4859.39	4705.8	139.068	2.95525	7.64659	8.49076	2.36621	27.8681	266.323	258.194	7.13614	2.76387	32.2605	27.7525	6.94284	25.017	1762.72	1535.78	201.114	13.0952
	PHA 10ug/mL+ IL-37B 10ng/mL	80.6732				1911.09				805.868				2221.54				43629.9				209726				4588.42				6.6624				255.298				19.7573				1465
	PHA 10ug/mL+ IL-37B 10ng/mL	141.331				1962.39				834.563				2204.41				31243.3				31873.6				4669.6				11.1633				252.96				31.2398				1379.63
	PHA 10ug/mL+IL-37B 100ng/mL	371.408	253.559	115.081	45.3864	2018.03	1419.54	1099.11	77.4273	1156.16	1092.48	81.4963	7.45973	2726.54	2260.1	574.784	25.4318	51295.3	52497.1	9028	17.1972	> 10000	121678	#DIV/0!	#DIV/0!	4396.91	3810.33	812.268	21.3176	14.2591	9.7884	5.29381	54.0825	279.129	222.291	77.7052	34.9565	37.7113	36.4869	9.42438	25.8295	1915.62	1719.4	681.732	39.6494
	PHA 10ug/mL+IL-37B 100ng/mL	247.808				2089.53				1000.64				2435.78				62065.7				> 10000				4150.85				11.1633				254				45.2392				2281.5
	PHA 10ug/mL+IL-37B 100ng/mL	141.462				151.067				1120.65				1617.97				44130.1				121678				2883.22				3.94279				133.746				26.5101				961.077
	PHA 5ug/mL+IL-38 1ng/mL	< 2.56	70.8791	0.680832	0.960554	< 1.28	324.86	183.227	56.402	2.59125	359.77	309.608	86.0571	< 1.6	1357.66	58.5027	4.3091	6.39768	12997.9	11291.5	86.871	39.6573	10829.5	9386	86.6709	< 2.56	2768.73	98.3663	3.55275	< 3.2	7.25919	3.16349	43.5792	< 1.28	140.311	9.76802	6.96168	< 12.8	13.7581	18.8836	137.255	2.24617	852.912	747.715	87.6661
	PHA 5ug/mL+IL-38 1ng/mL	71.3606				195.298				525.15				1399.02				18538.9				17108.7				2699.18				5.02226				133.404				27.1108				1150.36
	PHA 5ug/mL+IL-38 1ng/mL	70.3977				454.421				551.569				1316.29				20448.5				15340.1				2838.29				9.49611				147.218				0.40532				1406.13
	PHA 5ug/mL+IL-38 10ng/mL	125.426	123.683	8.22318	6.64862	200.596	172.391	28.4908	16.5268	683.568	622.224	54.3452	8.73403	1900.02	1609.57	295.687	18.3706	21779.2	21510.7	251.203	1.16781	18641.1	18294.6	306.259	1.67404	2929.78	2779.65	187.247	6.73636	8.10024	4.82905	2.85216	59.0626	150.138	147.136	16.6919	11.3445	59.266	39.0165	17.7186	45.4132	1144.91	1281.03	125.853	9.82434
	PHA 5ug/mL+IL-38 10ng/mL	130.894				172.955				603.002				1619.77				21281.5				18182.3				2839.33				3.52412				162.123				31.425				1305.03
	PHA 5ug/mL+IL-38 10ng/mL	114.728				143.623				580.102				1308.91				21471.4				18060.3				2569.83				2.8628				129.147				26.3584				1393.16
	PHA 5ug/mL+ IL-38 100ng/mL	182.995	289.041	101.289	35.043	502.363	500.62	99.7414	19.9236	761.505	880.225	156.206	17.7461	2187.43	2311.18	155.166	6.71371	23012.8	22855.2	480.462	2.1022	18221.7	17243.1	1136.74	6.59247	2776.51	2934.87	207.614	7.07403	7.69742	9.41889	3.80072	40.3521	165.884	156.562	26.228	16.7525	14.1929	20.6519	9.13433	44.23	1680.41	1788.71	458.38	25.6263
	PHA 5ug/mL+ IL-38 100ng/mL	384.785				599.478				1057.18				2485.27				23237.1				17511.3				3169.92				13.7758				176.855				27.1108				2291.54
	PHA 5ug/mL+ IL-38 100ng/mL	299.343				400.018				821.986				2260.85				22315.7				15996.2				2858.19				6.78351				126.946				< 12.8				1394.17
	PHA 10ug/mL+IL-38 1ng/mL	97.5737	103.603	20.9929	20.2629	1450.09	1235.36	186.39	15.0879	751.886	810.378	191.38	23.6162	2169.13	2239.33	292.074	13.0429	19715.2	20248.6	3229.82	15.9508	17697.4	14172.1	3516.48	24.8127	4728.95	4655.32	518.764	11.1435	11.264	10.3156	0.890931	8.6367	246.637	241.254	5.70906	2.36641	30.022	39.8967	13.965	35.0029	1977.17	1793.14	370.358	20.6541
	PHA 10ug/mL+IL-38 1ng/mL	86.284				1140.73				655.07				1988.75				17318.6				10664.5				4103.68				10.1869				241.857				< 12.8				1366.82
	PHA 10ug/mL+IL-38 1ng/mL	126.95				1115.28				1024.18				2560.1				23711.8				14154.4				5133.34				9.49611				235.267				49.7715				2035.44
	PHA 10ug/mL+ IL-38 10ng/mL	136.608	117.498	23.0542	19.6209	1363.99	890.06	431.094	48.4343	807.274	764.175	64.7605	8.47457	2328.73	2241.05	157.074	7.00896	22272.9	21805.7	501.671	2.30064	17229.2	16238.4	1285.24	7.91482	5006.63	4870.54	132.074	2.71169	17.7557	10.2455	6.86943	67.048	226.005	226.953	9.91383	4.36824	36.7531	24.2348	11.1878	46.1642	2269.37	1946.81	279.847	14.3746
	PHA 10ug/mL+ IL-38 10ng/mL	123.993				784.94				795.548				2334.72				21868.7				16699.8				4862.1				8.701				217.547				20.7389				1802.27
	PHA 10ug/mL+ IL-38 10ng/mL	91.893				521.247				689.703				2059.71				21275.5				14786.1				4742.89				4.27987				237.306				15.2123				1768.79
	PHA 10ug/mL+ IL-38 100ng/mL	528.283	416.79	109.039	26.1615	2545.3	1928.3	535.389	27.7649	1267.79	1110.06	140.11	12.6218	3635.47	3339.23	312.77	9.36653	23056.1	21193.6	3179.43	15.0018	16653	14590	3250.57	22.2794	5079.93	4520.69	508.785	11.2546	24.9758	17.9861	6.09538	33.8894	341.684	298.795	37.1583	12.4361	32.7972	24.9756	11.0614	44.2888	3363.99	3102.03	547.919	17.6632
	PHA 10ug/mL+ IL-38 100ng/mL	411.702				1586.28				1062.4				3370				23002.3				16274.1				4396.94				15.2068				276.289				< 12.8				3469.79
	PHA 10ug/mL+ IL-38 100ng/mL	310.385				1653.32				1000				3012.21				17522.4				10843				4085.19				13.7758				278.411				17.154				2472.3
	LPS 150pg/mL+ IL-37B+IL-38 10 ng/mL	287.72	219.631	60.4657	27.5306	49.8235	54.3293	13.6863	25.1914	989.806	829.097	139.9	16.8737	2603.87	2256.18	324.236	14.371	20013.8	18437	2536.82	13.7593	17562.2	14474.6	3869.59	26.7337	2096.59	1971.88	108.214	5.48785	6.16768	6.09311	1.03558	16.9958	6.73443	6.20038	0.925002	14.9185	31.425	25.2073	8.79319	34.8835	1876.35	1581.94	260.416	16.4618
	LPS 150pg/mL+ IL-37B+IL-38 10 ng/mL	198.965				43.4639				762.93				2202.61				15510.7				10133.7				1902.73				5.02226				5.13229				18.9896				1487.72
	LPS 150pg/mL+ IL-37B+IL-38 10 ng/mL	172.207				69.7004				734.554				1962.08				19786.6				15727.9				1916.33				7.08938				6.73443				< 12.8				1381.74
	PHA 5ug/mL+IL-37B+IL-38 10 ng/mL	171.535	203.244	56.1709	27.6372	280.841	520.758	212.001	40.7101	767.055	837.787	69.8391	8.33614	2086.48	2360.77	247.381	10.4788	22884.7	22986.4	114.288	0.497197	18192.2	15793.9	2350.49	14.8823	3714.4	4055.27	310.894	7.66643	2.63893	9.91296	8.07303	81.4391	166.134	186.705	28.5986	15.3175	20.7389	28.746	11.3237	39.3924	1215.16	1790.34	524.599	29.3016
	PHA 5ug/mL+IL-37B+IL-38 10 ng/mL	170.097				598.596				906.698				2566.98				22964.3				13494.3				4323.23				8.50119				174.618				< 12.8				2242.48
	PHA 5ug/mL+IL-37B+IL-38 10 ng/mL	268.099				682.838				839.609				2428.85				23110.1				15695.2				4128.18				18.5987				219.362				36.7531				1913.39

## Sheet: Donor 4 data
	Sample	GM-CSF	Mean	STDEV	%CV	IFNg	Mean	STDEV	%CV	IL-1a	Mean	STDEV	%CV	IL-1b	Mean	STDEV	%CV	IL-6	Mean	STDEV	%CV	IL-8	Mean	STDEV	%CV	IL-10	Mean	STDEV	%CV	IL12P70	Mean	STDEV	%CV	IL-17A	Mean	STDEV	%CV	IL-22	Mean	STDEV	%CV	TNFa	Mean	STDEV	%CV
	Media	1.07372	4.19388	5.38283	128.35	2.35456	2.00586	0.905973	45.1664	7.35891	3.63172	3.23697	89.1306	6.2233	6.07403	0.211101	3.47547	92.8917	115.554	39.4263	34.1193	7013.83	6727.22	721.94	10.7316	25.9029	25.2862	0.896106	3.54385	< 3.2	2.92477	#DIV/0!	#DIV/0!	0.857795	1.0304	0.578346	56.1283	< 12.8	8.23734	#DIV/0!	#DIV/0!	6.54526	11.8676	8.13351	68.5355
	Media	1.09849				2.68567				1.52523				5.92476				92.6916				7261.85				24.2583				< 3.2				0.558009				< 12.8				21.2302
	Media	10.4094				0.977345				2.01101				< 1.6				161.08				5905.99				25.6975				2.92477				1.6754				8.23734				7.82738
	LPS 150pg/mL	270.265	230.045	55.8544	24.2797	96.8509	74.9351	19.2445	25.6815	755.082	710.797	38.3803	5.39961	1983.85	1772.02	326.332	18.4158	21486.1	25118.9	3552.2	14.1415	14078.1	20846.6	5866.23	28.1399	3248.89	3461.09	185.495	5.35944	< 3.2	#DIV/0!	#DIV/0!	#DIV/0!	8.56361	7.81153	0.943104	12.0732	19.9271	14.286	4.90309	34.3209	1118.72	1087.26	193.187	17.7683
	LPS 150pg/mL	253.599				60.7954				687.172				1935.99				28584.6				24000.8				3541.99				< 3.2				6.75342				11.8826				880.277
	LPS 150pg/mL	166.272				67.159				690.138				1396.22				25286.2				24461				3592.4				< 3.2				8.11757				11.0484				1262.79
	LPS 300pg/mL	170.551	132.247	50.4414	38.1417	40.8951	42.3069	5.37609	12.7074	782.357	850.582	171.633	20.1783	1850.81	1668.63	162.39	9.73193	25625.6	25579.8	523.864	2.04796	22097.4	22950	2067.54	9.0089	3907.91	3935.03	24.2433	0.616088	3.86455	1.68518	1.91189	113.453	4.85741	7.00864	2.58741	36.9174	11.8826	20.8149	7.88147	37.8646	1156.79	1093.54	98.7158	9.02719
	LPS 300pg/mL	151.095				37.7776				723.552				1539.08				25034.6				25307.5				3954.6				0.290396				6.28876				23.7718				979.789
	LPS 300pg/mL	75.096				48.248				1045.84				1616.01				26079.3				21445.1				3942.58				0.900599				9.87976				26.7902				1144.03
	PHA 5ug/mL	47.4183	55.6723	7.27962	13.0758	723.047	752.166	29.2915	3.89429	874.137	810.74	58.8315	7.25652	2186.82	2116.14	96.9496	4.58144	26894.7	27164.6	434.862	1.60084	29873.9	31208.6	3161.7	10.1309	3951.67	4001.27	102.346	2.55783	4.21599	3.90314	0.541882	13.8832	58.9	56.3503	3.12066	5.53796	34.6042	30.9402	3.17316	10.2558	1659.53	1458.76	203.009	13.9166
	PHA 5ug/mL	58.4218				781.627				800.177				2155.98				26932.9				28933.1				3933.17				4.21599				52.8703				29.1082				1253.58
	PHA 5ug/mL	61.1766				751.825				757.905				2005.61				27666.3				34818.8				4118.97				3.27742				57.2806				29.1082				1463.17
	PHA 10ug/mL	91.7288	91.2645	12.3251	13.5049	1971.19	1858.99	357.629	19.2378	917.807	923.268	49.9174	5.4066	2570.62	2523.43	73.3657	2.90738	27991.7	27200.9	775.064	2.8494	27623.4	24086.6	3136.2	13.0205	5285.88	4952.8	433.91	8.76092	19.4315	10.7204	7.9115	73.7985	68.1581	72.6988	3.93313	5.41017	15.0096	15.9168	2.99197	18.7976	504.6	845.972	734.287	86.798
	PHA 10ug/mL	103.351				2147.07				975.691				2438.91				26442.6				22991.8				5110.39				8.74793				75.0469				13.4834				1688.8
	PHA 10ug/mL	78.7137				1458.72				876.305				2560.77				27168.4				21644.5				4462.11				3.98176				74.8915				19.2573				344.516
	LPS 150pg/mL+ IL-37B 1ng/mL	76.295	58.4979	36.534	62.4536	22.1003	32.8126	10.5169	32.0514	393.297	549.271	159.32	29.0057	1097.46	1036.01	192.411	18.5722	20833.3	20800.6	1395.6	6.70941	18966.4	15635.6	3527.89	22.5632	2806.69	2936.97	161.154	5.48709	< 3.2	1.01984	0.511448	50.1501	5.81832	8.16222	2.05627	25.1925	< 12.8	20.5878	#DIV/0!	#DIV/0!	633.091	726.316	174.857	24.0744
	LPS 150pg/mL+ IL-37B 1ng/mL	16.4755				43.1226				711.738				820.384				22179.6				16001.2				2887.03				0.658187				9.66252				< 12.8				928.031
	LPS 150pg/mL+ IL-37B 1ng/mL	82.723				33.2151				542.777				1190.19				19388.9				11939.1				3117.18				1.38148				9.00583				20.5878				617.827
	LPS 150pg/mL+ IL-37B 10ng/mL	112.184	203.707	115.495	56.6965	27.3217	36.7646	12.9573	35.2439	677.042	663.087	33.4888	5.05044	1278.76	1271.07	51.5196	4.05324	19327.8	21359.7	3939.82	18.4451	13707.2	15299.2	3763.91	24.602	3207.41	3407.5	249.467	7.32112	< 3.2	#DIV/0!	#DIV/0!	#DIV/0!	4.85741	5.40774	1.17181	21.6692	15.0096	9.91397	4.52507	45.6434	579.25	506.488	77.5366	15.3087
	LPS 150pg/mL+ IL-37B 10ng/mL	165.464				31.4354				687.341				1216.14				18850.7				12592.9				3328.09				< 3.2				6.75342				6.36511				515.287
	LPS 150pg/mL+ IL-37B 10ng/mL	333.473				51.5366				624.877				1318.31				25900.7				19597.5				3687.01				< 3.2				4.61239				8.36717				424.928
	LPS 150pg/mL+ IL-37B 100ng/mL	392.444	321.935	76.6223	23.8005	69.3369	57.1356	10.5761	18.5105	807.61	681.132	110.211	16.1806	613.567	855.831	349.348	40.8198	25877.4	24059.5	1737.45	7.22148	24719.3	20395.3	4134.46	20.2716	3110	2804.31	268.754	9.58361	1.38148	1.38148	#DIV/0!	#DIV/0!	4.85741	4.01573	1.06051	26.4089	15.0096	15.0096	#DIV/0!	#DIV/0!	349.677	438.945	188.9	43.035
	LPS 150pg/mL+ IL-37B 100ng/mL	240.395				51.4809				605.687				1256.29				22415.6				16480.9				2697.78				< 3.2				4.36519				< 12.8				655.934
	LPS 150pg/mL+ IL-37B 100ng/mL	332.966				50.5889				630.1				697.632				23885.4				19985.8				2605.15				< 3.2				2.82459				< 12.8				311.223
	LPS 300pg/mL+ IL-37B 1ng/mL	30.8678	85.4409	49.457	57.8845	24.9881	36.4681	13.1115	35.9533	870.935	791.353	106.79	13.4947	778.073	1276.74	434.213	34.0096	24666.4	24621.7	38.729	0.157296	19613.7	23088.8	4051.75	17.5486	3765.23	3961.15	171.692	4.3344	2.57009	2.09529	0.671467	32.0464	6.75342	5.92388	2.27473	38.3994	< 12.8	23.0238	5.32657	23.1351	225.351	432.708	185.36	42.8372
	LPS 300pg/mL+ IL-37B 1ng/mL	127.299				50.7562				669.989				1571.25				24599.3				22113.5				4032.87				1.6205				7.66741				26.7902				490.442
	LPS 300pg/mL+ IL-37B 1ng/mL	98.156				33.6601				833.135				1480.89				24599.3				27539.2				4085.36				< 3.2				3.3508				19.2573				582.329
	LPS 300pg/mL+ IL-37B 10ng/mL	220.915	275.947	87.4017	31.6734	39.4475	49.2428	16.7255	33.9653	926.315	882.117	70.1226	7.94936	2046.77	2093.13	84.427	4.03352	26630.4	23324.1	3547.96	15.2116	18385	14699.3	3769.83	25.6463	5040.77	5005.13	387.054	7.73316	3.74727	1.6064	1.85807	115.667	8.56361	6.86541	2.21113	32.2068	25.6004	17.9859	6.98265	38.823	1196.95	650.938	474.54	72.901
	LPS 300pg/mL+ IL-37B 10ng/mL	376.727				68.5551				801.263				2190.58				19575.9				10850.7				4601.48				0.658187				7.66741				11.8826				338.068
	LPS 300pg/mL+ IL-37B 10ng/mL	230.198				39.7259				918.771				2042.05				23765.9				14862.3				5373.12				0.41375				4.36519				16.4747				417.793
	LPS 300pg/mL+ IL-37B 100ng/mL	445.317	269.33	191.51	71.106	48.3595	47.5794	1.2559	2.6396	856.878	980.047	318.054	32.4529	2102.5	1714.03	409.901	23.9144	24764	22563.4	2682.82	11.8901	20315.4	15958.7	3911.23	24.5085	4053.51	3545.07	440.345	12.4214	0.658187	1.22006	0.501053	41.068	4.85741	3.99875	1.48724	37.1927	0.845351	0.845351	#DIV/0!	#DIV/0!	279.047	515.644	540.798	104.878
	LPS 300pg/mL+ IL-37B 100ng/mL	297.299				46.1306				741.997				1753.96				19574.9				12749.9				3295.42				1.6205				2.28143				< 12.8				1134.42
	LPS 300pg/mL+ IL-37B 100ng/mL	65.3737				48.248				1341.26				1285.63				23351.4				14810.8				3286.28				1.38148				4.85741				< 12.8				133.464
	LPS 150pg/mL+ IL-38 1ng/mL	71.1099	68.3229	25.0019	36.5937	24.3216	23.0445	2.16399	9.39048	519.186	523.631	5.18457	0.990118	1166.86	1140.61	99.3219	8.7078	23014.9	21643	3280.63	15.1579	19052.1	16376.4	3734.14	22.802	3326.56	3354.23	433.641	12.9282	1.6205	2.68388	1.50386	56.0329	7.66741	7.46819	2.51709	33.7042	23.1496	17.5548	9.69052	55.2017	160.838	257.359	222.073	86.289
	LPS 150pg/mL+ IL-38 1ng/mL	42.0444				20.5459				522.381				1030.8				17899.1				12110.4				2935.08				< 3.2				4.85741				6.36511				511.36
	LPS 150pg/mL+ IL-38 1ng/mL	91.8146				24.266				529.327				1224.17				24015				17966.7				3801.04				3.74727				9.87976				23.1496				99.8792
	LPS 150pg/mL+ IL-38 10ng/mL	307.005	216.848	80.2373	37.0017	57.7268	53.6788	11.6346	21.6744	612.462	612.865	101.08	16.4931	1463.21	1351.47	163.131	12.0706	24899.5	24790.5	766.525	3.09202	18875.3	18728.1	1990.39	10.6278	3818.03	3602.93	312.853	8.68329	0.658187	0.839717	0.256722	30.5725	10.741	5.80972	4.30211	74.0502	8.36717	8.5624	7.81649	91.2885	111.065	121.034	47.2284	39.0206
	LPS 150pg/mL+ IL-38 10ng/mL	190.26				62.7487				714.145				1426.94				25496.6				20640.8				3746.74				1.02125				3.86355				16.4747				79.5865
	LPS 150pg/mL+ IL-38 10ng/mL	153.28				40.561				511.986				1164.27				23975.2				16668.2				3244.03				< 3.2				2.82459				0.845351				172.452
	LPS 150pg/mL+ IL-38 100ng/mL	351.447	240.04	128.023	53.3341	80.513	57.1135	23.1524	40.5375	752.791	770.252	37.5398	4.8737	1443.87	1383.33	130.021	9.3991	23586	23688.7	134.307	0.566966	18794	17494.6	1565.74	8.94986	2617.64	2545.58	157.144	6.17322	< 3.2	2.08901	1.68067	80.4528	3.3508	4.50103	1.5693	34.8653	< 12.8	29.1082	#DIV/0!	#DIV/0!	127.414	166.019	86.5121	52.1099
	LPS 150pg/mL+ IL-38 100ng/mL	100.186				56.6111				813.342				1234.08				23639.3				15756.2				2365.33				0.900599				3.86355				< 12.8				265.112
	LPS 150pg/mL+ IL-38 100ng/mL	268.486				34.2164				744.624				1472.05				23840.7				17933.5				2653.77				3.27742				6.28876				29.1082				105.531
	LPS 300pg/mL+ IL-38 1ng/mL	64.3906	140.517	71.6288	50.9751	24.7659	32.0864	6.60807	20.5946	643.314	713.305	76.8667	10.7761	980.405	1345.1	347.348	25.8231	18176.4	21905.8	3249.04	14.8319	11363.1	17144.9	5168.41	30.1455	3746.1	4438.92	605.542	13.6417	< 3.2	#DIV/0!	#DIV/0!	#DIV/0!	3.3508	4.67551	1.24378	26.602	< 12.8	8.36717	0	0	53.5951	68.2745	28.4585	41.6825
	LPS 300pg/mL+ IL-38 1ng/mL	150.576				33.8826				795.57				1382.9				24124.1				18755				4867.08				< 3.2				4.85741				8.36717				50.1529
	LPS 300pg/mL+ IL-38 1ng/mL	206.585				37.6106				701.031				1672.01				23416.9				21316.6				4703.58				< 3.2				5.81832				8.36717				101.075
	LPS 300pg/mL+ IL-38 10ng/mL	201.781	156.343	39.4027	25.2028	45.6849	41.5453	3.81627	9.1858	1060.52	811.004	216.125	26.649	2405.89	1745.02	577.309	33.0832	23297.7	24031.6	1206.33	5.01977	21354.2	19660.2	3171.67	16.1325	6206.03	5362.12	731.617	13.6442	< 3.2	2.09641	#DIV/0!	#DIV/0!	3.3508	3.83895	1.32755	34.581	15.0096	15.0096	#DIV/0!	#DIV/0!	71.9108	66.9192	21.5077	32.1398
	LPS 300pg/mL+ IL-38 10ng/mL	131.596				40.7837				682.268				1490.22				25423.8				21625.2				4973.69				< 3.2				5.34146				< 12.8				85.4921
	LPS 300pg/mL+ IL-38 10ng/mL	135.651				38.1672				690.222				1338.95				23373.2				16001.2				4906.63				2.09641				2.82459				< 12.8				43.3546
	LPS 300pg/mL+ IL-38 100ng/mL	226.392	297.925	116.029	38.9456	29.4338	27.8221	1.94982	7.00819	879.8	888.631	58.9344	6.63205	1358.65	1735.17	387.457	22.3296	23473.5	22287.2	2760.75	12.3871	20616	18906.3	6090.18	32.2125	3249.49	3187.71	173.896	5.45518	3.5125	2.08534	2.0183	96.7852	7.66741	4.27625	3.4365	80.3626	11.8826	11.8826	0	0	37.529	328.561	458.233	139.467
	LPS 300pg/mL+ IL-38 100ng/mL	431.798				25.6548				834.61				2132.71				19131.6				12144				2991.36				0.658187				4.36519				11.8826				91.3855
	LPS 300pg/mL+ IL-38 100ng/mL	235.584				28.3777				951.482				1714.14				24256.6				23958.9				3322.28				< 3.2				0.796133				< 12.8				856.768
	PHA 5ug/mL+ IL-37B 1ng/mL	58.9326	65.3941	21.2111	32.4357	341.055	529.61	165.657	31.2791	578.565	690.989	101.74	14.7239	1368.16	1565.3	468.829	29.9514	23306.6	22162.9	3758.76	16.9597	17383	17037.4	3395.29	19.9284	3285.67	3975.26	656.282	16.5091	4.80053	7.73963	2.74941	35.5238	39.0687	41.4983	5.13433	12.3724	< 12.8	#DIV/0!	#DIV/0!	#DIV/0!	81.1188	50.2533	27.0362	53.7999
	PHA 5ug/mL+ IL-37B 1ng/mL	89.0845				596.001				717.677				2100.51				25217				20246.7				4047.93				10.2487				38.0298				< 12.8				38.8761
	PHA 5ug/mL+ IL-37B 1ng/mL	48.1653				651.774				776.725				1227.23				17965.2				13482.5				4592.18				8.16971				47.3965				< 12.8				30.765
	PHA 5ug/mL+ IL-37B 10ng/mL	101.43	99.8857	9.44455	9.45535	315.929	456.93	136.391	29.8493	664.301	666.113	97.5331	14.6421	1590.48	1461.56	245.959	16.8286	24733.7	24850.4	809.68	3.25822	14396.9	16929.6	2848.05	16.8229	4583.24	4124.31	497.915	12.0727	1.38148	3.58117	2.23481	62.4046	39.5864	49.9622	9.50641	19.0272	< 12.8	#DIV/0!	#DIV/0!	#DIV/0!	46.2566	47.2221	1.14319	2.42088
	PHA 5ug/mL+ IL-37B 10ng/mL	108.463				588.188				764.539				1616.25				25712.1				20012.6				4194.78				3.5125				52.0471				< 12.8				48.4844
	PHA 5ug/mL+ IL-37B 10ng/mL	89.7642				466.673				569.499				1177.94				24105.4				16379.2				3594.91				5.84953				58.2531				< 12.8				46.9253
	PHA 5ug/mL+ IL-37B 100ng/mL	276.767	271.587	105.452	38.8282	346.746	531.497	172.189	32.397	802.621	871.283	65.7595	7.54744	2299.53	2193.64	311.754	14.2118	23434.9	24066.5	1054.08	4.37987	18344.7	19685	1890.34	9.60293	3490.88	3600.21	355.223	9.86672	6.19843	5.57748	0.641476	11.5012	51.387	50.2654	4.10343	8.16353	17.1874	9.01636	11.5556	128.162	314.013	311.265	280.042	89.9689
	PHA 5ug/mL+ IL-37B 100ng/mL	163.64				560.24				877.532				1842.73				23481.3				18863.2				3312.5				4.91728				53.6914				0.845351				589.923
	PHA 5ug/mL+ IL-37B 100ng/mL	374.354				687.506				933.694				2438.65				25283.3				21847.2				3997.25				5.61673				45.7178				< 12.8				29.8592
	PHA 10ug/mL+ IL-37B 1ng/mL	95.2699	77.2804	16.1346	20.878	2068.47	1768.23	399.173	22.5747	1050.48	990.389	110.501	11.1574	2608.53	2551.59	117.353	4.59922	25412.4	22894.2	3581.99	15.6458	21159.7	17729.3	5435.97	30.6609	6084.75	5533.05	533.095	9.63475	20.118	11.4174	7.65209	67.0213	91.7043	78.2922	15.1902	19.402	< 12.8	16.4747	#DIV/0!	#DIV/0!	453.403	178.358	238.471	133.704
	PHA 10ug/mL+ IL-37B 1ng/mL	64.0891				1920.99				1057.82				2629.61				24476.7				20566.5				5493.64				5.73315				81.3756				16.4747				52.2636
	PHA 10ug/mL+ IL-37B 1ng/mL	72.4823				1315.24				862.863				2416.63				18793.6				11461.7				5020.75				8.40107				61.7969				< 12.8				29.4058
	PHA 10ug/mL+ IL-37B 10ng/mL	75.8946	86.4129	26.5046	30.6721	1433.96	1435.93	71.9158	5.00833	955.808	1074.41	159.394	14.8355	2356.41	2596.16	213.119	8.20898	23569.2	24377.8	845.048	3.46647	14353.8	15838.9	1799.52	11.3614	6105.8	6179.69	95.2946	1.54206	11.2857	8.59068	2.33396	27.1686	68.7889	79.6253	9.38589	11.7876	8.36717	13.0322	4.18975	32.1491	1433.76	1075.96	515.737	47.9329
	PHA 10ug/mL+ IL-37B 10ng/mL	66.782				1365.01				1255.6				2667.98				25255.1				15322.9				6287.25				7.24316				84.8913				16.4747				1309.33
	PHA 10ug/mL+ IL-37B 10ng/mL	116.562				1508.8				1011.82				2764.09				24309				17840.1				6146.03				7.24316				85.1959				14.2549				484.785
	PHA 10ug/mL+IL-37B 100ng/mL	307.633	291.046	26.643	9.15421	1622.57	1732.8	110.75	6.39138	1296.28	1221.99	153.36	12.55	2687.35	2860.43	179.175	6.2639	25530.9	24940	1345.55	5.39513	22905.9	18946.4	4216.9	22.257	5999.37	6070.87	309.27	5.09433	9.55646	11.0031	5.78169	52.5458	80.6081	83.6652	3.05409	3.65038	11.8826	13.4461	2.21116	16.4447	3236.77	1877.12	1179.09	62.8137
	PHA 10ug/mL+IL-37B 100ng/mL	260.314				1844.06				1324.05				3045.13				25889				19421.1				6409.63				17.3708				86.7163				15.0096				1135.86
	PHA 10ug/mL+IL-37B 100ng/mL	305.191				1731.76				1045.63				2848.81				23400.2				14512.3				5803.62				6.08217				83.6711				< 12.8				1258.74
	PHA 5ug/mL+IL-38 1ng/mL	83.4941	78.4842	5.74298	7.31737	889.653	649.209	239.277	36.8567	720.71	688.238	32.7449	4.75779	2144.75	1860.63	359.962	19.3462	23387.9	21981.8	2235.37	10.1692	20241.2	17152.9	3551.42	20.7045	4175.3	4160.93	96.9133	2.32913	16.3735	13.8556	2.18451	15.7662	58.1154	52.6534	4.91115	9.32732	54.9485	47.5975	6.53505	13.7298	4775.9	4860.23	2112.45	43.4639
	PHA 5ug/mL+IL-38 1ng/mL	79.7418				646.859				655.226				1981.31				19404.1				13272.2				4057.63				12.7286				51.2433				42.4459				2791.22
	PHA 5ug/mL+IL-38 1ng/mL	72.2166				411.116				688.779				1455.84				23153.3				17945.3				4249.85				12.4649				48.6016				45.3981				7013.58
	PHA 5ug/mL+IL-38 10ng/mL	116.378	175.275	67.3656	38.4342	697.119	573.306	117.521	20.4988	763.009	800.276	91.5116	11.435	1390.96	1772.47	374.39	21.1224	24335.6	23981	738.126	3.07796	19516.9	20315.6	767.418	3.77748	4294.97	4592.85	306.716	6.67813	14.0399	55.7866	50.7121	90.9038	66.6315	82.388	20.2698	24.6028	55.5925	235.009	231.223	98.3889	4413.87	4703.36	2306.64	49.0425
	PHA 5ug/mL+IL-38 10ng/mL	160.719				463.296				733.278				2139.3				23132.5				21047.3				4907.7				41.0984				75.2775				153.483				7141.07
	PHA 5ug/mL+IL-38 10ng/mL	248.729				559.504				904.541				1787.16				24474.9				20382.6				4575.88				112.222				105.255				495.952				2555.12
	PHA 5ug/mL+ IL-38 100ng/mL	480.759	440.252	37.568	8.5333	812.227	1009.39	173.103	17.1493	917.207	889.418	27.3727	3.07759	2688.39	2438.24	298.138	12.2276	23300	23533.8	218.315	0.927668	21093.1	19812	1531.72	7.73128	3950.93	4261.07	280.498	6.5828	16.6309	17.1392	1.84743	10.779	51.2433	70.2036	16.4673	23.4565	58.7489	50.727	8.15462	16.0755	10345.3	7698.65	5584.06	72.533
	PHA 5ug/mL+ IL-38 100ng/mL	433.444				1136.43				862.482				2518				23732.4				18115.4				4335.28				19.1875				78.4382				42.4459				1283.35
	PHA 5ug/mL+ IL-38 100ng/mL	406.554				1079.52				888.565				2108.33				23569				20227.6				4497				15.5991				80.9294				50.9861				11467.3
	PHA 10ug/mL+IL-38 1ng/mL	84.3254	87.5587	6.3339	7.23389	1561.75	1835.36	242.012	13.186	776.92	922.369	152.822	16.5684	2445.83	2563.28	176.689	6.89308	18097.6	21582.6	3036.95	14.0713	13443	16520.3	2941.39	17.8047	5813.87	5756.54	388.445	6.7479	18.4237	23.4785	5.78805	24.6526	102.079	96.8788	4.84967	5.00591	45.3981	60.1145	29.4502	48.9902	1822.18	3924.21	2607.05	66.4351
	PHA 10ug/mL+IL-38 1ng/mL	83.4941				2021.37				908.56				2766.48				23663.3				19303.7				5342.61				22.2191				96.0771				40.923				3109
	PHA 10ug/mL+IL-38 1ng/mL	94.8567				1922.97				1081.63				2477.53				22986.9				16814.3				6113.13				29.7925				92.48				94.0224				6841.46
	PHA 10ug/mL+ IL-38 10ng/mL	153.754	167.389	24.6177	14.7069	1687.36	1829.7	406.915	22.2394	975.275	1021.7	42.3047	4.14063	2997.89	2746.71	382.967	13.9427	23061.1	21650.1	2793.96	12.9051	17964.3	17179.6	2835.89	16.5073	6766.23	6529.75	593.053	9.08233	22.7211	24.252	7.22702	29.7997	86.014	93.8601	9.11534	9.71163	62.4099	55.7892	8.04753	14.4249	12664.7	12406.5	7900.27	63.6785
	PHA 10ug/mL+ IL-38 10ng/mL	152.606				1513.07				1058.08				2305.93				18432.1				14034				5854.93				17.9131				91.707				46.832				4380.27
	PHA 10ug/mL+ IL-38 10ng/mL	195.808				2288.66				1031.74				2936.31				23457.2				19540.5				6968.07				32.1218				103.859				58.1257				20174.5
	PHA 10ug/mL+ IL-38 100ng/mL	442.48	476.463	46.3191	9.72144	2694.01	2613.43	241.548	9.24256	1078.55	1158.07	146.91	12.6857	3099.61	3252.24	132.296	4.06784	23034.3	23082.9	267.279	1.15791	18213.9	18798.2	1224.1	6.51181	5897.66	5762.6	190.787	3.31079	26.4602	19.1261	6.64191	34.727	91.9648	115.132	27.8446	24.1849	36.1334	36.1181	1.65973	4.59527	21155.2	7738.46	11619.7	150.156
	PHA 10ug/mL+ IL-38 100ng/mL	529.222				2804.38				1327.6				3334.14				23371.1				17975.7				5845.8				13.5167				146.023				37.7702				924.509
	PHA 10ug/mL+ IL-38 100ng/mL	457.687				2341.89				1068.07				3322.96				22843.2				20205				5544.34				17.4012				107.408				34.4508				1135.66
	LPS 150pg/mL+ IL-37B+IL-38 10 ng/mL	345.106	355.987	41.0271	11.5249	264.509	159.214	91.2683	57.3243	674.638	819.219	210.146	25.652	1308.8	1693.44	426.05	25.1588	17941.9	20826.8	2499.19	11.9999	12667.2	16321.2	3164.45	19.3886	3604.72	4265.39	585.826	13.7344	6.49381	5.25365	1.08387	20.6307	6.76177	8.06535	1.14241	14.1644	33.5908	42.8877	8.08202	18.8446	1045.15	1754.93	808.917	46.0939
	LPS 150pg/mL+ IL-37B+IL-38 10 ng/mL	321.498				110.399				1060.28				1620.14				22332.9				18132.7				4721.52				4.48775				8.54222				46.832				2635.66
	LPS 150pg/mL+ IL-37B+IL-38 10 ng/mL	401.358				102.734				722.74				2151.39				22205.5				18163.6				4469.94				4.77939				8.89208				48.2402				1583.99
	PHA 5ug/mL+IL-37B+IL-38 10 ng/mL	166.569	224.537	79.8325	35.5543	820.916	1023.3	175.273	17.1282	788.215	815.087	32.8631	4.03185	1892.83	2277.27	365.176	16.0357	22291	22739.5	390.012	1.71513	18132.7	17806.7	293.315	1.64722	5527.28	5505.27	196.666	3.57232	10.6035	16.58	5.18975	31.3014	87.8302	78.0334	10.1471	13.0035	39.3655	37.3312	13.4264	35.9655	3769.63	2094.1	1478.98	70.6258
	PHA 5ug/mL+IL-37B+IL-38 10 ng/mL	315.594				1123.62				851.727				2619.52				22928.3				17723.4				5690				19.9488				67.5691				49.6244				1542.38
	PHA 5ug/mL+IL-37B+IL-38 10 ng/mL	191.448				1125.37				805.321				2319.46				22999.2				17564.2				5298.52				19.1875				78.7009				23.0038				970.293

## Sheet: Donor 5 data
	Sample	GM-CSF	Mean	STDEV	%CV	IFNg	Mean	STDEV	%CV	IL-1a	Mean	STDEV	%CV	IL-1b	Mean	STDEV	%CV	IL-6	Mean	STDEV	%CV	IL-8	Mean	STDEV	%CV	IL-10	Mean	STDEV	%CV	IL12P70	Mean	STDEV	%CV	IL-17A	Mean	STDEV	%CV	IL-22	Mean	STDEV	%CV	TNFa	Mean	STDEV	%CV
	Media	< 2.56	16.4509	#DIV/0!	#DIV/0!	1.04033	3.68167	3.36066	91.2809	2.22532	5.71702	6.13662	107.339	8.68618	15.9328	19.2716	120.956	38.5242	68.1024	51.4639	75.5684	4920.76	4744.74	952.166	20.0678	16.5412	20.5312	6.32349	30.7994	4.85381	4.85381	#DIV/0!	#DIV/0!	0.409913	1.20877	1.21123	100.203	18.0374	17.7987	2.70616	15.2042	2.61161	21.3601	16.8491	78.8812
	Media	16.4509				7.46436				12.8027				37.7772				127.528				5596.61				27.8221				< 3.2				2.60241				14.9811				35.2358
	Media	< 2.56				2.54033				2.12301				1.33492				38.2554				3716.84				17.2303				< 3.2				0.614003				20.3776				26.233
	LPS 150pg/mL	80.3114	120.076	35.8229	29.8336	38.1092	36.832	16.8749	45.8158	469.439	486.765	27.7746	5.70595	880.715	1092.59	187.217	17.1351	9442.14	9081.96	1297.81	14.29	6681.25	6597.72	902.844	13.6842	1474.75	1595.84	105.875	6.63446	1.68242	2.54965	1.02672	40.2691	2.25961	2.87963	0.592049	20.5599	20.3776	24.2054	3.43777	14.2025	282.564	594.188	270.528	45.5289
	LPS 150pg/mL	130.091				53.032				518.801				1235.69				10161.6				7455.89				1670.95				3.68333				2.94021				25.2084				768.788
	LPS 150pg/mL	149.826				19.3548				472.056				1161.38				7642.1				5656.01				1641.82				2.28321				3.43905				27.0301				731.211
	LPS 300pg/mL	91.2097	95.8527	7.71309	8.04682	29.4058	30.6032	3.03088	9.9038	443.429	466.467	20.1558	4.32094	1145.08	1197.1	59.9241	5.00579	9703.15	10233.9	577.413	5.64216	6797.5	7195.63	358.94	4.98831	1775.59	1943.12	146.003	7.51385	0.849049	2.00378	1.0178	50.7938	5.05045	3.52161	1.57138	44.6212	25.2084	26.4186	1.37997	5.22348	317.962	622.063	275.271	44.2512
	LPS 300pg/mL	104.756				28.3539				480.846				1183.59				10848.7				7494.49				2010.48				2.39179				1.91089				26.126				854.212
	LPS 300pg/mL	91.5921				34.0498				475.126				1262.62				10149.8				7294.88				2043.28				2.77051				3.60349				27.9214				694.016
	PHA 5ug/mL	57.6762	57.3284	2.2079	3.85131	363.883	347.733	37.5316	10.7932	304.827	291.455	11.5955	3.97849	846.421	741.82	144.765	19.5148	9169.18	8624.53	1233.02	14.2967	4614.95	5383.8	1354.92	25.1666	3219.78	3066.16	312.213	10.1826	3.03991	3.45086	0.429591	12.4488	241.961	251.123	15.7304	6.26404	20.8817	20.5457	0.291044	1.41657	605.969	619.434	126.491	20.4204
	PHA 5ug/mL	59.3417				374.486				284.174				802.44				9491.44				6948.25				3271.79				3.89694				269.286				20.3776				752.119
	PHA 5ug/mL	54.9672				304.83				285.364				576.6				7212.96				4588.2				2706.9				3.41574				242.121				20.3776				500.214
	PHA 10ug/mL	70.8367	71.3038	0.725458	1.01742	929.297	922.35	153.21	16.6108	416.129	414.243	7.21327	1.74131	1093.7	1056.85	86.7945	8.2126	11184.7	11236.8	186.543	1.66011	7031.3	7313.24	678.26	9.27442	5795.66	5666.05	221.883	3.916	7.58936	8.18962	2.99406	36.5592	399.116	360.655	39.1458	10.8541	21.3806	21.379	0.496395	2.32189	1070.89	1205.79	118.049	9.79014
	PHA 10ug/mL	72.1395				1071.97				420.326				957.705				11081.8				6821.42				5792.64				11.4383				361.991				21.8745				1256.3
	PHA 10ug/mL	70.9352				765.785				406.275				1119.13				11443.8				8087				5409.85				5.54116				320.859				20.8817				1290.18
	LPS 150pg/mL+ IL-37B 1ng/mL	61.1871	54.9616	5.39151	9.8096	19.9982	20.0477	3.19965	15.9602	381.595	314.516	58.1759	18.4969	910.819	778.026	116.115	14.9243	8952.94	8427.41	555.224	6.58831	8448.26	7690.59	771.192	10.0277	1481.56	1359.27	107.954	7.94205	1.73732	1.49801	0.324031	21.6307	2.77188	3.26276	1.00059	30.6671	24.7442	21.3099	3.24151	15.2113	988.23	668.496	292.141	43.7013
	LPS 150pg/mL+ IL-37B 1ng/mL	51.8302				16.8731				277.858				695.595				7846.63				7716.96				1277.17				1.62745				2.60241				20.8817				415.494
	LPS 150pg/mL+ IL-37B 1ng/mL	51.8674				23.2719				284.095				727.664				8482.65				6906.55				1319.1				1.12927				4.414				18.3037				601.763
	LPS 150pg/mL+ IL-37B 10ng/mL	76.1851	93.4305	22.9672	24.5821	16.2272	22.1926	5.39401	24.3055	303.281	405.662	97.6672	24.076	847.079	855.366	234.025	27.3596	8507.69	8535.57	1277.88	14.9712	7249.09	7386.93	277.519	3.75689	1299.48	1409.31	374.641	26.5832	1.73732	2.38981	0.626284	26.2064	2.08606	2.20176	0.100198	4.55082	21.8745	22.7525	3.91323	17.1992	690.648	684.42	455.546	66.5594
	LPS 150pg/mL+ IL-37B 10ng/mL	84.605				26.7263				497.809				625.595				7271.86				7706.38				1101.87				2.44601				2.25961				27.0301				225.792
	LPS 150pg/mL+ IL-37B 10ng/mL	119.501				23.6242				415.897				1093.42				9827.17				7205.32				1826.6				2.9861				2.25961				19.3528				1136.82
	LPS 150pg/mL+ IL-37B 100ng/mL	228.247	187.077	38.9548	20.8229	41.9691	27.3662	14.4762	52.8983	481.445	414.432	58.046	14.0062	1179.89	1009.32	158.479	15.7016	10477.5	9935.67	470.414	4.7346	7523.23	7867.98	302.045	3.83891	1264.44	1181.63	72.6344	6.14695	1.84694	2.45988	0.968457	39.3701	1.91089	2.64869	0.866916	32.7301	18.3037	19.1709	1.07784	5.62228	274.584	472.149	198.23	41.9846
	LPS 150pg/mL+ IL-37B 100ng/mL	182.184				27.1095				382.043				981.431				9697.56				7994.68				1128.69				3.57637				2.43168				18.8314				671.037
	LPS 150pg/mL+ IL-37B 100ng/mL	150.8				13.02				379.808				866.629				9631.92				8086.05				1151.77				1.95632				3.60349				20.3776				470.824
	LPS 300pg/mL+ IL-37B 1ng/mL	72.2187	71.1574	7.06762	9.93237	26.5347	28.1467	4.37296	15.5363	371.988	371.974	51.9664	13.9705	1014.26	1013.08	106.643	10.5266	9499.6	8757.28	1624.94	18.5553	7992.82	7055.6	1902.32	26.9619	1747.59	1596.46	257.409	16.1237	1.79216	1.68199	0.239835	14.259	3.27373	2.71192	0.515851	19.0217	25.669	22.5187	5.06282	22.4827	750.133	692.115	59.8223	8.64341
	LPS 300pg/mL+ IL-37B 1ng/mL	63.6192				24.8086				320				905.852				6893.76				4866.51				1299.25				1.40686				2.60241				16.6787				630.639
	LPS 300pg/mL+ IL-37B 1ng/mL	77.6344				33.0968				423.933				1119.13				9878.49				8307.46				1742.55				1.84694				2.25961				25.2084				695.572
	LPS 300pg/mL+ IL-37B 10ng/mL	134.243	161.651	23.862	14.7614	39.3757	35.8828	5.88602	16.4034	715.061	585.089	114.413	19.5549	1154.34	1260.55	102.697	8.14703	11413.4	10946.9	410.979	3.7543	7013.05	6403.68	559.227	8.73291	2275.4	2392.24	115.24	4.81724	1.95632	2.13672	0.513922	24.0519	3.92991	3.1014	0.722497	23.2959	25.669	21.0218	4.04382	19.2363	600.509	669.316	154.924	23.1465
	LPS 300pg/mL+ IL-37B 10ng/mL	177.801				29.0871				540.618				1359.34				10638.4				6284.01				2505.81				2.71652				2.77188				18.3037				560.714
	LPS 300pg/mL+ IL-37B 10ng/mL	172.91				39.1857				499.588				1267.97				10788.9				5913.97				2395.51				1.73732				2.60241				19.0929				846.725
	LPS 300pg/mL+ IL-37B 100ng/mL	211.767	187.99	21.1775	11.2652	26.5986	21.8821	5.4578	24.9419	444.964	440.162	22.1652	5.0357	1107.44	1103.81	32.3133	2.92745	10028.7	10419	338.32	3.24714	7727.56	8074.83	772.589	9.56787	1483.63	1489.26	30.9438	2.07779	2.17444	2.06325	0.608456	29.4902	2.43168	3.34441	1.05142	31.4381	16.9542	19.1184	2.86217	14.9708	707.205	617.573	565.732	91.6056
	LPS 300pg/mL+ IL-37B 100ng/mL	181.046				23.1437				459.533				1069.83				10628.3				7536.81				1522.64				1.40686				4.49409				18.0374				12.3761
	LPS 300pg/mL+ IL-37B 100ng/mL	171.156				15.9039				415.99				1134.15				10600				8960.11				1461.53				2.60843				3.10747				22.3637				1133.14
	LPS 150pg/mL+ IL-38 1ng/mL	67.4882	61.8398	6.39768	10.3456	15.1923	18.6962	3.04534	16.2886	377.312	386.091	50.7448	13.1432	925.806	869.803	51.6238	5.93511	9006.65	8829.84	225.637	2.55539	6361.52	6629.43	579.933	8.74785	1386.26	1488.76	162.001	10.8816	1.62745	1.95579	0.289526	14.8035	2.25961	2.25156	0.692714	30.766	23.8043	23.0024	1.00534	4.37059	194.896	592.009	357.79	60.4366
	LPS 150pg/mL+ IL-38 1ng/mL	63.1389				20.7053				340.308				859.489				8575.7				7294.88				1404.5				2.06549				1.55485				21.8745				889.254
	LPS 150pg/mL+ IL-38 1ng/mL	54.8922				20.1911				440.652				824.115				8907.17				6231.88				1675.53				2.17444				2.94021				23.3284				691.878
	LPS 150pg/mL+ IL-38 10ng/mL	157.685	130.303	44.2147	33.9322	23.7523	28.0229	6.71565	23.9649	428.166	378.03	82.9584	21.9449	1069.36	934.989	235.163	25.1514	9938.22	9525.23	755.216	7.92859	7429.22	7127.65	377.832	5.30093	1776.11	1576.34	299.489	18.999	1.5173	1.84623	0.328571	17.7969	4.09198	2.97778	1.18438	39.7739	23.3284	21.6955	1.50036	6.91553	339.301	574.249	214.288	37.3162
	LPS 150pg/mL+ IL-38 10ng/mL	153.929				35.7636				423.651				1072.15				9983.9				7249.88				1720.91				1.84694				3.10747				20.3776				624.499
	LPS 150pg/mL+ IL-38 10ng/mL	79.2942				24.5526				282.274				663.451				8653.59				6703.83				1231.99				2.17444				1.73389				21.3806				758.947
	LPS 150pg/mL+ IL-38 100ng/mL	142.736	137.506	25.2628	18.3722	29.4695	33.047	5.73381	17.3504	386.08	412.168	46.2796	11.2283	925.899	941.389	28.9625	3.07657	7538.64	8634.59	949.886	11.0009	5272.02	5958.54	906.854	15.2194	1047.56	1037.85	13.98	1.34701	2.28321	2.02882	0.22699	11.1883	2.94021	2.99596	0.0965668	3.22323	17.4994	17.4793	4.89441	28.0011	965.587	818.61	309.538	37.8126
	LPS 150pg/mL+ IL-38 100ng/mL	159.744				39.6605				384.822				974.802				9220.86				6986.56				1044.17				1.95632				3.10747				22.3637				1027.28
	LPS 150pg/mL+ IL-38 100ng/mL	110.037				30.0111				465.602				923.465				9144.25				5617.02				1021.83				1.84694				2.94021				12.5749				462.965
	LPS 300pg/mL+ IL-38 1ng/mL	59.4176	90.4929	46.1168	50.9617	17.4217	31.2563	23.2952	74.5297	308.828	454.121	132.283	29.1294	833.907	1030.72	230.301	22.3437	8923.73	9765.46	904.539	9.26263	7444.21	7042.2	463.439	6.58088	1673.11	2049.53	397.149	19.3776	1.73732	2.02874	0.252373	12.4399	2.43168	2.42009	0.859497	35.5151	19.8681	19.5747	2.21483	11.3148	1005.16	919.527	99.5651	10.8279
	LPS 300pg/mL+ IL-38 1ng/mL	68.5805				18.1956				485.949				974.242				9650.77				6535.31				2010.89				2.17444				1.55485				17.2278				810.278
	LPS 300pg/mL+ IL-38 1ng/mL	143.481				58.1516				567.587				1284				10721.9				7147.09				2464.58				2.17444				3.27373				21.6282				943.14
	LPS 300pg/mL+ IL-38 10ng/mL	171.212	120.567	43.8734	36.3892	50.1063	32.3608	15.8812	49.0755	537.759	450.384	75.7525	16.8195	1215.01	1094.52	114.931	10.5005	11188.7	10720	572.084	5.33658	7270.72	7402.5	228.241	3.0833	2349.73	2142.32	180.148	8.40902	2.11999	1.7908	0.436174	24.3563	2.94021	2.31124	0.604815	26.1684	18.5684	19.5058	1.62365	8.32395	837.207	577.237	241.183	41.7824
	LPS 300pg/mL+ IL-38 10ng/mL	94.1559				27.4925				403.151				1082.47				10082.5				7666.05				2052.38				1.95632				2.25961				18.5684				533.744
	LPS 300pg/mL+ IL-38 10ng/mL	96.3331				19.4836				410.24				986.098				10888.9				7270.72				2024.86				1.2961				1.73389				21.3806				360.759
	LPS 300pg/mL+ IL-38 100ng/mL	161.052	148.132	52.0613	35.1451	40.2616	27.6498	11.2201	40.5792	408.947	403.957	59.6918	14.7768	1063.23	1049.12	124.263	11.8445	8068.62	9263.75	1080.39	11.6626	5703.12	5852.41	1099.7	18.7905	1402.83	1391.7	156.739	11.2624	2.60843	1.94976	0.959375	49.2049	2.77188	2.01577	0.793593	39.3692	20.3776	19.2075	1.65482	8.61551	1132.76	965.751	244.054	25.2709
	LPS 300pg/mL+ IL-38 100ng/mL	90.8278				18.7754				341.927				918.407				9551.48				4834.98				1229.7				0.849049				1.18937				< 12.8				685.667
	LPS 300pg/mL+ IL-38 100ng/mL	192.518				23.9124				460.998				1165.73				10171.1				7019.12				1542.59				2.39179				2.08606				18.0374				1078.83
	PHA 5ug/mL+ IL-37B 1ng/mL	63.1773	66.3251	2.90176	4.37506	357.224	351.784	38.2941	10.8857	390.136	344.198	40.2691	11.6994	828.07	837.246	29.4566	3.51827	10403.2	10051	335.064	3.33364	6822.87	6823.44	745.499	10.9256	2906.03	3034.64	112.131	3.69503	3.36214	3.32637	0.0619422	1.86215	254.174	257.884	3.36026	1.30301	16.6787	15.2183	2.29342	15.0702	777.062	710.413	67.8453	9.55012
	PHA 5ug/mL+ IL-37B 1ng/mL	66.9047				311.061				327.466				870.199				10013.5				7569.22				3111.91				3.25485				260.724				16.4012				712.746
	PHA 5ug/mL+ IL-37B 1ng/mL	68.8934				387.067				314.992				813.47				9736.21				6078.22				3085.97				3.36214				258.754				12.5749				641.431
	PHA 5ug/mL+ IL-37B 10ng/mL	60.3297	69.2811	7.75286	11.1904	209.816	238.839	30.7409	12.871	248.764	259.616	11.092	4.27246	760.512	733.638	72.1339	9.83236	7267.97	8445.49	1075.85	12.7387	4201.96	5693.26	1345.93	23.6408	2817.23	2637.76	189.243	7.17437	2.06549	2.28156	0.574014	25.1589	268.011	267.389	5.37039	2.00846	11.9417	14.4034	3.01717	20.9476	564.366	557.902	64.3868	11.5409
	PHA 5ug/mL+ IL-37B 10ng/mL	73.6473				271.049				270.933				651.925				8691.4				6060.03				2440.07				1.84694				261.735				13.4992				490.528
	PHA 5ug/mL+ IL-37B 10ng/mL	73.8662				235.652				259.15				788.477				9377.09				6817.79				2655.98				2.93225				272.421				17.7693				618.814
	PHA 5ug/mL+ IL-37B 100ng/mL	88.8635	92.2686	19.7287	21.3818	131.801	208.34	88.346	42.4047	291.904	389.067	134.795	34.6458	658.308	715.839	65.4592	9.14441	9680.26	9793.76	99.1673	1.01256	7887.56	7671.37	726.245	9.46695	1781.84	2113.53	370.782	17.5433	1.62745	2.47913	0.776411	31.3179	281.076	300.471	18.423	6.13136	11.2933	14.8157	4.12439	27.8379	736.736	675.327	103.076	15.2631
	PHA 5ug/mL+ IL-37B 100ng/mL	113.478				188.202				332.342				787.061				9863.63				6861.58				2044.93				2.6625				302.599				19.3528				732.92
	PHA 5ug/mL+ IL-37B 100ng/mL	74.4641				305.017				542.954				702.147				9837.4				8264.97				2513.82				3.14744				317.738				13.8011				556.326
	PHA 10ug/mL+ IL-37B 1ng/mL	71.1323	63.9882	8.01331	12.5231	892.255	861.936	116.945	13.5678	428.166	369.414	58.8912	15.9418	1122.1	989.694	124.685	12.5983	11047.4	10652.5	475.299	4.46187	7869.32	7051.53	802.085	11.3746	6300.56	5467.1	726.799	13.294	6.75124	6.55763	0.88297	13.4648	423.003	382.949	47.383	12.3732	20.3776	15.0353	4.94161	32.8668	1346.28	1023.44	382.229	37.3474
	PHA 10ug/mL+ IL-37B 1ng/mL	65.5088				960.737				369.691				972.467				10785.1				7019.12				5135.54				7.32773				395.2				14.1002				1122.66
	PHA 10ug/mL+ IL-37B 1ng/mL	55.3235				732.817				310.385				874.519				10124.9				6266.14				4965.21				5.59392				330.643				10.628				601.387
	PHA 10ug/mL+ IL-37B 10ng/mL	59.9874	64.1241	4.046	6.30965	493.066	514.6	27.7618	5.39483	328.221	320.186	20.1973	6.30799	828.259	869.516	35.7723	4.11405	10153.3	9651.71	1223.3	12.6745	6544.16	6701.8	1465.2	21.8628	4285.68	4465.06	155.344	3.47911	4.11017	4.07428	0.374305	9.18701	338.098	408.004	61.6375	15.1071	8.50702	15.0292	5.74742	38.2417	942.073	918.332	20.6982	2.2539
	PHA 10ug/mL+ IL-37B 10ng/mL	64.312				504.803				297.208				888.41				10544.5				8239.45				4554				3.68333				454.534				17.2278				904.076
	PHA 10ug/mL+ IL-37B 10ng/mL	68.0729				545.932				335.13				891.881				8257.33				5321.79				4555.49				4.42935				431.381				19.3528				908.848
	PHA 10ug/mL+IL-37B 100ng/mL	94.0271	100.437	46.2812	46.0798	774.706	760.233	78.369	10.3085	393.621	478.995	83.7505	17.4846	1012.03	1039.9	172.105	16.5501	10883	10962.5	639.934	5.83749	7465.93	7165.05	261.317	3.6471	4805.66	4512.39	531.27	11.7736	6.96103	6.17266	0.683256	11.0691	470.445	441.126	95.0983	21.5581	19.0929	15.1224	3.90168	25.8006	1061.03	1086.37	211.615	19.4792
	PHA 10ug/mL+IL-37B 100ng/mL	57.6951				675.637				561.021				883.436				10366				7034.35				3899.12				5.75212				334.82				11.2933				888.557
	PHA 10ug/mL+IL-37B 100ng/mL	149.589				830.357				482.344				1224.24				11638.4				6994.87				4832.38				5.80483				518.112				14.9811				1309.51
	PHA 5ug/mL+IL-38 1ng/mL	136.743	116.182	18.3757	15.8164	1105.07	606.54	433.602	71.4878	632.437	483.733	146.243	30.2322	1512.46	1379.72	207.505	15.0396	18562.5	17333.5	1064.38	6.14058	19033.8	17768.9	1135.68	6.39138	6839.2	5828.33	887.342	15.2246	9.79644	7.2134	2.394	33.1883	578.2	514.818	54.8912	10.6623	39.3655	32.7787	6.16723	18.8147	1191.94	894.575	263.093	29.4099
	PHA 5ug/mL+IL-38 1ng/mL	101.363				317.115				340.082				1140.6				16715.6				17436.1				5467.74				5.06913				482.793				31.8296				692.062
	PHA 5ug/mL+IL-38 1ng/mL	110.44				397.437				478.679				1486.1				16722.3				16836.7				5178.05				6.77463				483.461				27.1411				799.72
	PHA 5ug/mL+IL-38 10ng/mL	101.841	141.33	36.3599	25.727	339.87	450.542	129.226	28.6824	304.513	444.584	122.013	27.4443	1059.23	1415.39	339.217	23.9662	16103.1	17550	1254.52	7.14828	17003.9	16951.1	103.773	0.612191	4871.2	5442.98	506.938	9.31361	6.91458	7.23963	0.289937	4.00486	571.311	598.429	36.5531	6.10817	36.9572	44.894	7.69703	17.1449	481.571	601.311	164.217	27.3099
	PHA 5ug/mL+IL-38 10ng/mL	173.424				592.557				527.743				1734.64				18212.7				16831.6				5620.32				7.33274				639.998				52.3265				788.515
	PHA 5ug/mL+IL-38 10ng/mL	148.725				419.2				501.496				1452.31				18334.2				17017.9				5837.43				7.47158				583.978				45.3981				533.846
	PHA 5ug/mL+ IL-38 100ng/mL	173.762	301.242	110.802	36.7816	703.187	768.326	361.329	47.028	760.052	716.796	46.1161	6.43364	1350.68	1809.94	397.788	21.978	18056.8	19548.7	1322.63	6.76581	17723.4	18320.5	847.882	4.62804	5330.21	5934.46	796.566	13.4227	8.98289	8.59413	2.49425	29.0227	577.755	609.357	32.6103	5.3516	34.4508	34.9795	2.56757	7.34021	574.356	903.123	343.789	38.0667
	PHA 5ug/mL+ IL-38 100ng/mL	355.569				443.998				668.272				2046.47				20577.4				19291				5636.02				5.92832				642.89				37.7702				874.826
	PHA 5ug/mL+ IL-38 100ng/mL	374.396				1157.79				722.063				2032.66				20012				17947.2				6837.15				10.8712				607.425				32.7173				1260.19
	PHA 10ug/mL+IL-38 1ng/mL	89.7415	98.9248	11.9602	12.0902	1697.11	1428.67	279.238	19.5454	510.11	457.049	67.7453	14.8223	1720.37	1524.12	184.169	12.0836	18157.9	16958.3	1795.65	10.5886	16639.7	14958.4	3026.68	20.2339	10715.5	9763.69	1107.52	11.3433	11.9359	13.2045	1.65828	12.5584	667.48	704.971	35.865	5.08745	< 12.8	37.9515	12.5588	33.0917	1248.43	1238.62	45.2301	3.65167
	PHA 10ug/mL+IL-38 1ng/mL	112.449				1449.14				480.295				1496.95				14893.9				11464.3				8548.07				15.0809				708.481				29.0711				1189.29
	PHA 10ug/mL+IL-38 1ng/mL	94.5835				1139.76				380.741				1355.05				17823.1				16771.2				10027.5				12.5968				738.952				46.832				1278.14
	PHA 10ug/mL+ IL-38 10ng/mL	151.918	151.535	26.2105	17.2966	1297.33	1135.91	140.052	12.3295	581.043	636.846	63.4797	9.96783	1961.78	1795.42	292.378	16.2846	19323.3	18972.3	514.677	2.71279	18334.8	18058.7	319.679	1.77022	9322.57	9193.85	388.707	4.22791	13.5167	10.0827	3.03733	30.1242	774.296	760.918	27.4472	3.60712	52.3265	42.8122	15.333	35.8145	1443.82	1329.48	144.334	10.8564
	PHA 10ug/mL+ IL-38 10ng/mL	177.552				1046.78				623.586				1966.66				19212.1				18132.7				9501.86				8.98289				779.112				50.9861				1377.31
	PHA 10ug/mL+ IL-38 10ng/mL	125.136				1063.61				705.908				1457.82				18381.5				17708.5				8757.1				7.74849				729.347				25.1241				1167.3
	PHA 10ug/mL+ IL-38 100ng/mL	392.979	408.856	23.4339	5.73157	1955.33	2104.31	133.133	6.32671	789.633	823.788	46.3122	5.62185	2428.19	2499.85	176.124	7.04537	19738.1	20287.3	517.986	2.55325	17678.7	18149.9	1768.01	9.74117	9102.95	9934.87	936.148	9.42286	14.0399	12.5477	1.45258	11.5765	928.61	996.498	89.2328	8.95464	27.1411	27.1631	6.4167	23.6228	1781.51	1947.5	225.7	11.5893
	PHA 10ug/mL+ IL-38 100ng/mL	435.77				2211.63				876.501				2700.51				20767				16665.2				10948.6				12.4649				1097.57				33.5908				2204.49
	PHA 10ug/mL+ IL-38 100ng/mL	397.817				2145.96				805.231				2370.86				20356.9				20105.8				9753.06				11.1382				963.315				20.7575				1856.48
	LPS 150pg/mL+ IL-37B+IL-38 10 ng/mL	291.267	327.591	40.2448	12.2851	58.7308	80.4198	20.3875	25.3513	658.699	708.284	43.3493	6.12033	1999.95	2158.66	137.576	6.37321	15215.9	17188.3	1709.46	9.94547	12094.1	14915	2457.91	16.4794	3359.56	3599.89	208.156	5.78229	6.0702	5.01523	0.91363	18.2171	6.03248	7.17601	0.994305	13.856	36.1334	43.4973	6.46497	14.8629	244.611	351.803	95.0355	27.0138
	LPS 150pg/mL+ IL-37B+IL-38 10 ng/mL	320.65				99.1915				739.004				2243.89				18241				16055.4				3716.91				4.48775				7.83662				48.2402				385.051
	LPS 150pg/mL+ IL-37B+IL-38 10 ng/mL	370.854				83.337				727.15				2232.15				18108.1				16595.6				3723.2				4.48775				7.65892				46.1184				425.748
	PHA 5ug/mL+IL-37B+IL-38 10 ng/mL	172.313	243.321	76.4871	31.4346	821.071	822.159	89.5364	10.8904	506.514	662.456	168.303	25.4059	1453.41	1710.61	239.084	13.9765	15767.1	17117.5	1887.02	11.0239	12125.3	13917	2973.26	21.3642	6905.96	6960.91	432.459	6.21268	10.8712	9.78707	1.65132	16.8725	644.892	657.303	45.263	6.88617	43.9368	38.8507	6.95386	17.8989	1028.11	1066.81	57.5394	5.39358
	PHA 5ug/mL+IL-37B+IL-38 10 ng/mL	233.343				912.234				840.863				1752.34				19273.6				17349.1				7418.21				10.6035				619.54				41.6886				1039.39
	PHA 5ug/mL+IL-37B+IL-38 10 ng/mL	324.308				733.171				639.991				1926.09				16311.7				12276.6				6558.55				7.88656				707.477				30.9267				1132.93
